# Supplementary material for: Data-Mining Approach on Transcriptomics and Methylomics Placental Analysis Highlights Genes in Fetal Growth Restriction
Source: Front Genet. 2020 Jan 9;10:1292. doi: 10.3389/fgene.2019.01292 (PMC6962302; doi:10.3389/fgene.2019.01292)
Supplement: Supplementary file 1 [file Table_1.xlsx]

## Sheet: Methylomics
Feature	Gene symbol	Lilliefors p-value	Levene p-value	t-test p-value	BH q-value	IUGR/control fold-change	log2 fold-change
cg04528445		0.283092	0.406052	1.92475e-09	0.000311496	0.866155	-0.207303
cg10668363	ZNF175	0.541754	0.861999	7.21852e-10	0.000311496	0.688885	-0.537664
cg26787199	SYNGR3	0.19787	0.614559	1.6056e-09	0.000311496	0.79779	-0.325919
cg16901727	TNFRSF21	0.474066	0.247695	3.59345e-09	0.000436166	0.807601	-0.308286
cg01512840	C10orf91	0.130414	0.698294	8.65121e-09	0.000600038	0.77028	-0.376544
cg18303896		0.356899	0.864984	8.36083e-09	0.000600038	0.825856	-0.276038
cg27359636		0.273669	0.600433	1.88066e-08	0.00105347	0.79368	-0.33337
cg10364862	CLEC16A	0.578845	0.874039	2.56599e-08	0.00124582	0.745511	-0.423699
cg01427300	CAB39L	0.339738	0.382287	3.7414e-08	0.00151374	0.765515	-0.385497
cg14842237	MACROD1	0.555694	0.195235	3.45493e-08	0.00151374	0.79121	-0.337867
cg12906748	C11orf16	0.466762	0.68082	4.35694e-08	0.00162719	0.851157	-0.232503
cg13724311	CLDN7	0.636481	0.756636	6.59818e-08	0.00228821	0.857244	-0.222222
cg20580858	C6orf89	0.413579	0.324218	8.70386e-08	0.00269741	0.924366	-0.113465
cg20923498	INPP4A	0.334027	0.91545	8.88928e-08	0.00269741	0.849957	-0.234538
cg02219476	MIR190	0.420109	0.236843	1.07975e-07	0.00291682	0.911624	-0.13349
cg03068497	GARS	0.271622	0.240701	1.13884e-07	0.00291682	0.652647	-0.615625
cg16326777	ANTXR2	0.205241	0.929883	1.14147e-07	0.00291682	0.77207	-0.373196
cg12871463	KRT19	0.235137	0.273409	1.43153e-07	0.00347513	0.886853	-0.173234
cg26650651	CNPY4	0.772139	0.964751	1.8541e-07	0.00428661	0.969469	-0.0447328
cg03481445		0.128338	0.722343	2.03179e-07	0.00448391	0.900584	-0.151067
cg26863079		0.150044	0.0584418	2.22435e-07	0.00469543	0.950023	-0.073966
cg04755561	PKMYT1	0.568491	0.583782	3.28137e-07	0.00568981	0.878676	-0.186597
cg12896170	TRIM27	0.135556	0.76315	3.08229e-07	0.00568981	0.891107	-0.166329
cg25754248	KDM4B	0.315436	0.17283	3.26625e-07	0.00568981	0.919049	-0.121786
cg01403010	MAFF	0.417907	0.701701	6.03213e-07	0.00582832	0.879387	-0.185431
cg01544877	BCLAF1	0.35131	0.778692	3.74634e-07	0.00582832	0.799408	-0.322996
cg02345399		0.135461	0.343208	5.91599e-07	0.00582832	0.769727	-0.377581
cg02712464		0.639808	0.980756	5.31652e-07	0.00582832	0.901936	-0.148903
cg03475293		0.467159	0.667464	6.12229e-07	0.00582832	0.693402	-0.528237
cg05127574	SNTB1	0.350248	0.630405	4.16727e-07	0.00582832	0.813592	-0.297622
cg07628073		0.112993	0.660404	4.08768e-07	0.00582832	0.906522	-0.141585
cg07782795	BAIAP2	0.835576	0.894342	5.79852e-07	0.00582832	0.91359	-0.130381
cg08568670	PFKFB4	0.430167	0.911176	4.61256e-07	0.00582832	0.858798	-0.219609
cg10565512	FOS	0.385018	0.575628	6.09981e-07	0.00582832	0.885017	-0.176223
cg10747192	MACROD1	0.215479	0.993283	4.55426e-07	0.00582832	0.874632	-0.193252
cg12536279	EPS8L2	0.514542	0.801478	3.58342e-07	0.00582832	0.738338	-0.437646
cg15251242	USP1	0.374069	0.436624	3.85304e-07	0.00582832	0.971974	-0.0410102
cg15838320	BCAS4	0.69948	0.8551	5.59396e-07	0.00582832	0.891062	-0.166403
cg18998543	GNA12	0.725445	0.839228	5.92147e-07	0.00582832	0.849168	-0.235878
cg20707023		0.939223	0.206014	4.70067e-07	0.00582832	0.686787	-0.542066
cg23486701	SPTBN1	0.4059	0.885532	5.41886e-07	0.00582832	0.935289	-0.0965153
cg24515131	ADARB2	0.0575895	0.590355	4.34904e-07	0.00582832	0.834392	-0.261202
cg26342533		0.379292	0.348643	5.07272e-07	0.00582832	0.924663	-0.113001
cg27317046	LTBP2	0.606558	0.307918	4.71002e-07	0.00582832	0.846058	-0.241172
ch.16.2068605F	MAP1LC3B	0.082817	0.842721	4.15989e-07	0.00582832	0.749947	-0.41514
cg14570855	ARFGAP3	0.575513	0.816072	6.79105e-07	0.00634064	0.971926	-0.0410812
cg14418175	WNT9A	0.360159	0.8104	7.14001e-07	0.00654068	0.995137	-0.00703241
cg08901089	ZNF282	0.0539228	0.15941	7.45777e-07	0.00670525	0.901255	-0.149992
cg00964446	PPFIA4	0.126699	0.496927	8.58604e-07	0.00682901	0.823895	-0.279468
cg01342115		0.886654	0.500537	8.54716e-07	0.00682901	0.808087	-0.307418
cg05873646		0.65014	0.7659	8.98091e-07	0.00682901	0.896663	-0.157362
cg07597714	ASAP3	0.396522	0.16721	8.89734e-07	0.00682901	0.937728	-0.0927593
cg08452671		0.127167	0.815573	8.64321e-07	0.00682901	0.875494	-0.191832
cg10268811	HUNK	0.130926	0.878348	8.74487e-07	0.00682901	0.754394	-0.406609
cg12177001	IFI27	0.20295	0.131128	7.92543e-07	0.00682901	0.892008	-0.164872
cg26721877	STC2	0.916023	0.61158	8.01888e-07	0.00682901	0.682384	-0.551345
cg00756887	PVRL4	0.789472	0.179451	1.14643e-06	0.00714846	0.848302	-0.23735
cg01604210	HMGCL	0.257014	0.479321	1.22205e-06	0.00714846	1.02771	0.0394351
cg01703086	HCCA2	0.0999825	0.0825454	1.09372e-06	0.00714846	0.947926	-0.0771535
cg03510486		0.523533	0.43341	1.13326e-06	0.00714846	0.827284	-0.273545
cg04105712		0.167978	0.563215	9.87213e-07	0.00714846	0.80176	-0.318757
cg04355037	OBFC1	0.321976	0.0638618	1.17888e-06	0.00714846	0.823547	-0.280078
cg08568550	C11orf16	0.34523	0.780634	1.13483e-06	0.00714846	0.852747	-0.22981
cg17341113		0.132363	0.563844	1.03686e-06	0.00714846	1.08621	0.1193
cg17367616	ARNTL2	0.180296	0.822078	1.00261e-06	0.00714846	0.673325	-0.570624
cg20291423	DHCR24	0.325414	0.119963	1.08746e-06	0.00714846	0.898916	-0.153742
cg20793087	C3orf71	0.268152	0.630426	1.08157e-06	0.00714846	0.765427	-0.385663
cg21678736	SEPT9	0.490509	0.593338	1.22031e-06	0.00714846	0.821069	-0.284425
cg22799757	SCRN1	0.151901	0.224797	1.19315e-06	0.00714846	0.865582	-0.208258
cg23886378	GLCCI1	0.239871	0.564912	1.13082e-06	0.00714846	0.888859	-0.169974
cg26774164	CCDC33	0.379741	0.278417	1.15842e-06	0.00714846	0.935081	-0.0968364
cg27631005	SERPINC1	0.61451	0.621036	1.1586e-06	0.00714846	0.877295	-0.188866
cg00167684	FUK	0.445545	0.0630886	1.34312e-06	0.00736872	0.893432	-0.162571
cg00609227		0.0522474	0.899753	1.32103e-06	0.00736872	0.936311	-0.0949408
cg02308150		0.826522	0.388521	1.35077e-06	0.00736872	0.852819	-0.229688
cg10604168	RASL12	0.171067	0.282123	1.2758e-06	0.00736872	1.26602	0.340305
cg12843528	TNXB	0.199676	0.162516	1.30861e-06	0.00736872	0.932148	-0.101369
cg12425321	C6orf27	0.0975558	0.806264	1.55335e-06	0.00810938	0.925465	-0.11175
cg27180974	CDYL	0.184773	0.900503	1.55049e-06	0.00810938	0.872395	-0.196946
cg07769588	ATG4D	0.173224	0.743751	1.62885e-06	0.0081427	0.862867	-0.212791
cg08441269	SCFD2	0.216872	0.851802	1.72745e-06	0.0081427	0.904738	-0.144428
cg11911951	UNKL	0.357501	0.856654	1.61006e-06	0.0081427	0.919681	-0.120794
cg13420383	RECQL5	0.628534	0.196661	1.70185e-06	0.0081427	0.903749	-0.146006
cg13509934		0.218154	0.15684	1.60884e-06	0.0081427	0.889946	-0.16821
cg13575205	C7orf50	0.123694	0.696431	1.66618e-06	0.0081427	0.885736	-0.175051
cg19119016	C3orf30	0.459617	0.811206	1.69709e-06	0.0081427	0.976431	-0.0344101
cg25888561		0.127946	0.341831	1.70623e-06	0.0081427	5.33212	2.41471
cg06206957	NT5C3	0.619573	0.38373	1.74434e-06	0.00814326	0.722519	-0.468892
cg04806177	SEPX1	0.236139	0.289136	1.8108e-06	0.00836752	0.823281	-0.280543
cg10502563	EGFL8	0.118309	0.179038	1.88338e-06	0.00836752	0.93552	-0.0961597
cg19042141	RXRB	0.356471	0.36306	1.89579e-06	0.00836752	0.882654	-0.18008
cg25603927	PGAM1	0.0538622	0.92949	1.85747e-06	0.00836752	0.623886	-0.680645
cg11230112	SYNJ2	0.208007	0.71335	1.93722e-06	0.00847337	0.84814	-0.237626
cg03263613	DGKD	0.444272	0.636594	1.95729e-06	0.00848473	0.87028	-0.200448
cg12216180	CLIC1	0.68189	0.534272	1.99063e-06	0.00855287	0.876284	-0.19053
cg21434046		0.0711768	0.888359	2.12114e-06	0.0089204	0.92428	-0.113599
cg22369590	HAPLN2	0.472152	0.236615	2.13129e-06	0.0089204	0.912494	-0.132114
cg00251622	ACOX3	0.16739	0.385201	2.3417e-06	0.00902319	0.849216	-0.235796
cg00615183		0.151389	0.799734	2.17809e-06	0.00902319	0.824714	-0.278034
cg01476569	ATMIN	0.294249	0.991327	2.33381e-06	0.00902319	1.28444	0.361143
cg03433699	RNASEK	0.202257	0.850993	2.29422e-06	0.00902319	0.819169	-0.287766
cg08680384	FAM102B	0.227999	0.407009	2.27566e-06	0.00902319	0.823352	-0.280419
cg11206634	SFT2D3	0.210164	0.860994	2.24328e-06	0.00902319	0.904279	-0.14516
cg12837321		0.383443	0.699665	2.3012e-06	0.00902319	0.873531	-0.195069
cg27616833		0.228352	0.228917	2.27924e-06	0.00902319	0.876749	-0.189765
cg26930926	DHRS4L1	0.580696	0.898235	2.36281e-06	0.00903285	0.957187	-0.0631276
cg00973322	CNGB1	0.427116	0.860504	2.42653e-06	0.00913263	0.880653	-0.183354
cg23283187	CPZ	0.39661	0.231725	2.41454e-06	0.00913263	0.865529	-0.208347
cg08947774	PALLD	0.154066	0.947679	2.4582e-06	0.00918065	0.881131	-0.182571
cg14469749	FRMD6	0.507857	0.773973	2.60785e-06	0.0096652	0.936703	-0.094337
cg04962621	MGRN1	0.277514	0.536711	2.70626e-06	0.00973274	0.847732	-0.238319
cg08574564		0.779147	0.941879	2.6928e-06	0.00973274	0.937196	-0.0935766
cg14740771	C4BPB	0.33344	0.640367	2.6925e-06	0.00973274	0.828634	-0.271193
cg03298034	KIAA0182	0.0798994	0.702639	2.81198e-06	0.00996532	0.874286	-0.193822
cg07538190	C8orf58	0.127002	0.304567	2.87631e-06	0.0101194	0.811611	-0.30114
cg25122603		0.343442	0.497222	2.93525e-06	0.0101793	0.870826	-0.199543
cg19118951		0.120942	0.682382	3.01424e-06	0.0103791	0.745238	-0.424227
cg15115728	LOC642587	0.428648	0.458229	3.05687e-06	0.0104517	0.866715	-0.206371
cg10994126	PAPPA2	0.162444	0.469405	3.16137e-06	0.0106589	0.815845	-0.293632
cg16814653		0.140166	0.910886	3.2012e-06	0.0107188	0.874936	-0.192751
cg13389213	ZSCAN22	0.0830612	0.102037	3.29668e-06	0.0108883	1.21201	0.277399
cg14806773		0.790844	0.584613	3.29306e-06	0.0108883	0.840318	-0.250993
cg17240528	LMAN2L	0.113903	0.207998	3.34797e-06	0.0109701	0.965331	-0.0509041
cg24055525	SRC	0.667396	0.599381	3.36664e-06	0.0109701	0.83809	-0.254823
cg16117028		0.189026	0.26179	3.40088e-06	0.0110078	0.986329	-0.0198584
cg13787610	ODZ4	0.184715	0.379225	3.5156e-06	0.0113038	0.94223	-0.0858481
cg03067403	C11orf16	0.556004	0.722843	3.66412e-06	0.0114438	0.868	-0.204232
cg15171063		0.826424	0.160317	3.67701e-06	0.0114438	0.667058	-0.584116
cg16408081	CORO1B	0.452431	0.845849	3.6365e-06	0.0114438	0.905971	-0.142464
cg00170931	SERPINE3	0.24531	0.791212	3.74398e-06	0.011578	0.895423	-0.159359
cg08536961	COL29A1	0.581762	0.128687	3.9011e-06	0.0119121	0.768717	-0.379475
cg16175792	HSD3B1	0.23845	0.549467	3.94819e-06	0.0119806	0.884006	-0.177872
cg09496273		0.15008	0.911644	4.03078e-06	0.0121552	0.854501	-0.226846
cg17215117	MPP7	0.59386	0.197272	4.08362e-06	0.0122385	0.900859	-0.150626
cg00408285	KIAA0182	0.130697	0.478083	4.44571e-06	0.0123724	0.840275	-0.251067
cg00559963	MFSD2A	0.474659	0.292923	4.40709e-06	0.0123724	0.906482	-0.141649
cg01487409	FAM125B	0.280963	0.842416	4.28342e-06	0.0123724	0.922782	-0.115938
cg04133502		0.0665378	0.41833	4.38059e-06	0.0123724	0.853974	-0.227736
cg05493356	STRA13	0.135827	0.480809	4.26074e-06	0.0123724	0.814195	-0.296554
cg10997348		0.218666	0.785666	4.41052e-06	0.0123724	0.95658	-0.0640418
cg13089044	NOTCH4	0.606035	0.737843	4.17998e-06	0.0123724	0.911874	-0.133094
cg14991595	C3orf59	0.300198	0.752367	4.45956e-06	0.0123724	0.951039	-0.0724237
cg23983173	TMEM87A	0.581691	0.727259	4.38641e-06	0.0123724	0.738299	-0.437723
cg25963511	PAQR5	0.0539112	0.276214	4.51917e-06	0.0124665	0.935126	-0.0967667
cg06501716	C22orf39	0.3379	0.86559	4.56512e-06	0.0124739	0.858647	-0.219863
cg14588422	PARD3	0.175451	0.966098	4.57787e-06	0.0124739	0.816006	-0.293349
cg15812322	CRY2	0.586194	0.933909	4.64959e-06	0.0124739	1.06124	0.0857442
cg17808635	LMNA	0.336494	0.621443	4.78024e-06	0.0126134	0.987971	-0.0174596
cg01028844	CEP120	0.201529	0.191021	4.82963e-06	0.0126748	0.963136	-0.0541892
cg23565983	KIF6	0.199861	0.0939751	4.90579e-06	0.0128055	0.896984	-0.156846
cg17055207	ACOX3	0.306771	0.810565	4.97505e-06	0.0128169	0.864798	-0.209565
cg18845433		0.714061	0.491736	5.03626e-06	0.0128169	0.883943	-0.177974
cg23523535		0.0503607	0.235424	4.93724e-06	0.0128169	0.919986	-0.120317
cg26558111	DTX2	0.294969	0.696214	5.03616e-06	0.0128169	0.955458	-0.065735
cg19314866	CAPN2	0.520733	0.736714	5.10945e-06	0.0128534	1.07665	0.106545
cg08864105	DENND2D	0.320774	0.497254	5.27028e-06	0.0129887	0.909621	-0.136663
cg09959684		0.0922442	0.177541	5.24024e-06	0.0129887	0.817619	-0.2905
cg24100307	C6orf145	0.450345	0.969955	5.21077e-06	0.0129887	0.894163	-0.16139
cg26589485	RTN4RL1	0.176798	0.500577	5.24489e-06	0.0129887	0.916728	-0.125434
cg19445205	ATG4B	0.479643	0.345638	5.42045e-06	0.0132914	0.964147	-0.0526748
cg00061635		0.0979318	0.592747	5.48291e-06	0.013377	0.884284	-0.177418
cg08505560	KIAA0776	0.508242	0.163384	5.54135e-06	0.0134519	0.598827	-0.739789
cg02366421		0.250321	0.878212	6.07529e-06	0.0139796	0.893601	-0.162297
cg03878837	COPG2	0.600544	0.951942	5.8755e-06	0.0139796	0.758995	-0.397839
cg04218520	PSME4	0.175583	0.591028	6.19063e-06	0.0139796	0.927288	-0.108911
cg04517903	TELO2	0.622922	0.209327	5.81889e-06	0.0139796	0.972068	-0.0408716
cg06497934	MACROD1	0.119268	0.562274	6.04262e-06	0.0139796	0.862988	-0.212587
cg07239110	SETD1B	0.358542	0.82658	5.94187e-06	0.0139796	0.746676	-0.421446
cg12087123		0.172913	0.245785	6.02447e-06	0.0139796	0.911777	-0.133247
cg15391464	RPL23A	0.532051	0.71921	6.1612e-06	0.0139796	0.708673	-0.496809
cg16353318	CMIP	0.454434	0.717343	5.97614e-06	0.0139796	0.78064	-0.357271
cg17171920	MEIS2	0.0880455	0.308463	5.88661e-06	0.0139796	0.857428	-0.221912
cg22293458		0.878575	0.424124	6.12123e-06	0.0139796	0.884007	-0.177871
cg24234141	SPI1	0.39722	0.879832	6.17613e-06	0.0139796	0.874298	-0.193803
cg25928444	OBSL1	0.0566716	0.0869057	6.13089e-06	0.0139796	0.884893	-0.176425
cg02405484	PCDHGA1	0.6443	0.510401	6.30768e-06	0.0141015	1.3126	0.392424
cg17958516	ZMIZ1	0.676669	0.82542	6.33174e-06	0.0141015	0.8786	-0.186722
cg20538986		0.500814	0.985483	6.31755e-06	0.0141015	0.931921	-0.10172
cg15734955	STRA13	0.124527	0.928827	6.48479e-06	0.0142463	0.976015	-0.0350241
cg22693055	SOBP	0.363143	0.440122	6.47833e-06	0.0142463	0.87906	-0.185966
cg24299136	GNG7	0.270628	0.358512	6.48273e-06	0.0142463	0.921698	-0.117634
cg15350627	GAPDH	0.240821	0.54609	6.54442e-06	0.0142484	0.770091	-0.3769
cg02152128		0.205448	0.25829	6.578e-06	0.0142576	0.870713	-0.19973
cg21230400	PALM2	0.449242	0.276019	6.62017e-06	0.0142852	0.830785	-0.267453
cg02341503	ZMYND8	0.650858	0.323964	6.77418e-06	0.014432	0.741232	-0.432002
cg09130205		0.234002	0.489638	6.77738e-06	0.014432	0.921246	-0.118342
cg10590292	BIN2	0.44142	0.740494	6.76712e-06	0.014432	0.85718	-0.22233
cg14416875	DAB2IP	0.15316	0.655789	6.89746e-06	0.0145728	0.928278	-0.107371
cg19732052	DOCK4	0.392281	0.116263	6.90352e-06	0.0145728	0.804975	-0.312984
cg01254644	MGC15885	0.660607	0.840859	6.94872e-06	0.0146047	0.883683	-0.178399
cg04101194	SLC34A2	0.455138	0.0744816	7.07175e-06	0.0147793	0.660805	-0.597703
cg05357717	RTEL1	0.23505	0.239137	7.29353e-06	0.0147793	0.917723	-0.123869
cg10550611	EGFR	0.0511943	0.799048	7.13229e-06	0.0147793	0.88817	-0.171092
cg15160801	S100A9	0.274156	0.438052	7.22819e-06	0.0147793	0.768072	-0.380686
cg21286782	FAM19A3	0.347432	0.618057	7.30821e-06	0.0147793	0.624273	-0.679752
cg22178392	TNIP1	0.553092	0.997503	7.22641e-06	0.0147793	0.842109	-0.24792
cg22349387	DDX12	0.335384	0.182021	7.25754e-06	0.0147793	0.632245	-0.661444
cg25986727	NUMA1	0.262897	0.717478	7.3362e-06	0.0147793	0.953905	-0.0680832
cg06453915	TAF6L	0.0594248	0.32341	7.72092e-06	0.0153734	0.784278	-0.350563
cg09676376	ZNF385A	0.464581	0.524371	7.7608e-06	0.0153734	0.829021	-0.27052
cg12982893	GAB1	0.3807	0.974296	7.77985e-06	0.0153734	0.822176	-0.282481
cg26999501		0.627345	0.0973954	7.89182e-06	0.0155124	0.737089	-0.44009
cg10156302	DAPK2	0.364756	0.722212	7.94822e-06	0.0155603	1.04287	0.0605551
cg00852033	ZNF598	0.473718	0.716858	8.33324e-06	0.0160208	0.720998	-0.471932
cg01959071		0.17924	0.322504	8.45016e-06	0.0160208	0.864932	-0.209341
cg02811931	IQCE	0.230406	0.459003	8.34213e-06	0.0160208	1.43449	0.520539
cg04879861	ATPAF1	0.181563	0.813263	8.54729e-06	0.0160208	1.42105	0.506959
cg07189782	PRDX3	0.067393	0.816062	8.26376e-06	0.0160208	0.895796	-0.158758
cg07841385	TUBB	0.690834	0.444227	8.3694e-06	0.0160208	0.765084	-0.386311
cg14135060	TNIP1	0.401424	0.801767	8.5794e-06	0.0160208	0.906002	-0.142413
cg24340657	KRT24	0.191836	0.962313	8.47333e-06	0.0160208	0.823926	-0.279414
cg26413162		0.467364	0.206066	8.47305e-06	0.0160208	0.914964	-0.128213
cg11696165	PXN	0.243178	0.932353	8.61936e-06	0.0160337	0.806375	-0.310477
cg20685139	ZNF611	0.557937	0.717456	8.80498e-06	0.0161929	1.28987	0.367231
cg11321035		0.319568	0.665647	8.83938e-06	0.0161948	0.910691	-0.134966
cg07705604	TULP4	0.893439	0.473588	8.93788e-06	0.0162075	0.919561	-0.120983
cg27038348	RBP3	0.55887	0.325891	8.94646e-06	0.0162075	0.880429	-0.183722
cg16967296	LGR4	0.390685	0.913317	9.05969e-06	0.0162911	0.93648	-0.0946795
cg00999858	MAN1C1	0.492119	0.501619	9.22983e-06	0.0163547	0.878037	-0.187646
cg03871468	GPR133	0.117048	0.123453	9.20636e-06	0.0163547	0.907866	-0.139448
cg26963044	DGKZ	0.0869584	0.365225	9.17307e-06	0.0163547	0.983744	-0.0236455
cg23809813	RNLS	0.30481	0.533335	9.37073e-06	0.0164841	0.82825	-0.271862
cg09483595	LOC285627	0.374148	0.11632	9.52108e-06	0.016578	0.749312	-0.416361
cg22306749	GPRASP2	0.321081	0.544779	9.47036e-06	0.016578	1.85937	0.894815
cg04804772	CALHM3	0.194575	0.396756	9.66378e-06	0.0165791	0.887022	-0.172958
cg04897892	CMIP	0.133728	0.842358	9.64167e-06	0.0165791	0.760143	-0.395658
cg05531055	TOM1	0.319186	0.970241	9.62486e-06	0.0165791	0.8177	-0.290357
cg13644626	PALM2	0.278047	0.215595	9.59139e-06	0.0165791	0.760702	-0.394598
cg05441854	KIAA0182	0.106435	0.827848	9.85062e-06	0.0167714	0.877173	-0.189067
cg07905985	CAPZB	0.510908	0.350746	9.88885e-06	0.0167714	0.880991	-0.1828
cg00036440	NAT15	0.256376	0.37255	1.01465e-05	0.0169122	1.32238	0.403136
cg06432342	CAPN11	0.751726	0.857442	1.02211e-05	0.0169122	0.867012	-0.205877
cg07168214	ZBTB4	0.0976439	0.552316	1.02327e-05	0.0169122	0.858121	-0.220748
cg09306188	MGRN1	0.194098	0.920283	1.03108e-05	0.0169122	0.843969	-0.244739
cg18832738		0.157791	0.208761	1.00856e-05	0.0169122	0.829302	-0.27003
cg22854223	CD82	0.116494	0.230017	1.03002e-05	0.0169122	1.72631	0.787693
cg24542821		0.0668549	0.397	1.02911e-05	0.0169122	0.898812	-0.153909
cg27181013	USP5	0.295337	0.856547	1.01422e-05	0.0169122	0.919886	-0.120472
cg13934553	PLEKHG5	0.0697434	0.387457	1.03499e-05	0.0169191	0.906797	-0.141148
cg26509870		0.414107	0.466254	1.04764e-05	0.0170685	0.828885	-0.270756
cg18199807	ITPRIP	0.129503	0.818258	1.0609e-05	0.0171694	0.959999	-0.0588951
cg16940012		0.332003	0.986918	1.06924e-05	0.0172468	0.832257	-0.264899
cg25312546	FSD1	0.176551	0.104237	1.07451e-05	0.0172744	0.8498	-0.234805
cg27070372		0.465104	0.926612	1.0802e-05	0.0173085	0.898513	-0.154389
cg12634602		0.0917812	0.92832	1.10605e-05	0.0174919	0.933281	-0.0996169
cg25256099		0.317616	0.854608	1.10543e-05	0.0174919	0.831882	-0.265549
cg05798633	TSNAX-DISC1	0.129871	0.902012	1.11448e-05	0.0175425	0.953212	-0.0691317
cg09485063	HK2	0.882682	0.6951	1.11969e-05	0.0175425	0.990407	-0.0139066
cg26108017	FAM178B	0.455053	0.151018	1.12009e-05	0.0175425	0.889804	-0.16844
cg02282247		0.400919	0.444065	1.13145e-05	0.0176184	0.905553	-0.143129
cg04480129	MAST4	0.434776	0.557796	1.15229e-05	0.0176184	0.942277	-0.0857766
cg07635227	MGRN1	0.273882	0.888945	1.13391e-05	0.0176184	0.74031	-0.433799
cg10230308	TACO1	0.190563	0.143174	1.1576e-05	0.0176184	1.16528	0.220671
cg19631472	LDHA	0.281099	0.71613	1.15568e-05	0.0176184	0.822516	-0.281885
cg10470208	ZNF598	0.558055	0.192717	1.1878e-05	0.0179141	0.711774	-0.490509
cg16371538	ZC3H12A	0.431088	0.938473	1.18809e-05	0.0179141	0.798098	-0.325362
cg12440350	MST1P9	0.772549	0.160363	1.20498e-05	0.0180566	0.912535	-0.132048
cg24923860	TCOF1	0.132255	0.748461	1.2267e-05	0.0182134	0.87138	-0.198626
cg20478080	PRR5	0.703031	0.81366	1.2473e-05	0.0183986	0.745446	-0.423824
cg18192200	BCR	0.154339	0.763036	1.25631e-05	0.0184276	0.96118	-0.0571216
cg13486959	CASZ1	0.0877286	0.0962309	1.27943e-05	0.0185265	0.953515	-0.0686723
cg21589375	MYOT	0.899863	0.216552	1.2785e-05	0.0185265	0.90503	-0.143962
cg06269559		0.718206	0.242473	1.29906e-05	0.0186049	0.880855	-0.183023
cg08960830	ARRB1	0.69417	0.101725	1.29369e-05	0.0186049	0.907248	-0.140431
cg19180602	RPL38	0.306431	0.275585	1.29717e-05	0.0186049	0.647728	-0.626541
cg17298279	TMEM181	0.308261	0.323127	1.30712e-05	0.0186654	0.656886	-0.606285
cg03305624	MYO9B	0.482238	0.145388	1.31688e-05	0.0187132	0.948987	-0.0755391
cg22492099		0.130116	0.259319	1.32204e-05	0.0187132	0.843916	-0.244829
cg04207549	RTN4RL1	0.343832	0.864407	1.32652e-05	0.0187221	0.881081	-0.182654
cg11545457		0.665938	0.742686	1.34399e-05	0.0189137	0.939152	-0.0905687
cg08063051	UNKL	0.278798	0.999032	1.3608e-05	0.0189512	0.837535	-0.255779
cg18247179	C22orf39	0.211004	0.17666	1.35107e-05	0.0189512	0.952778	-0.0697887
cg18801800	RAB12	0.158529	0.30387	1.40513e-05	0.0194916	0.890644	-0.16708
cg00605001		0.339548	0.0783157	1.4143e-05	0.0195073	0.853726	-0.228155
cg09070415	TINAGL1	0.461032	0.784996	1.41371e-05	0.0195073	0.861715	-0.214717
cg02961101		0.24115	0.818633	1.42938e-05	0.0195571	0.862322	-0.213701
cg16434510		0.604948	0.20602	1.42999e-05	0.0195571	0.762772	-0.390675
cg27404606	C20orf27	0.107868	0.47469	1.43703e-05	0.0195982	0.87106	-0.199155
cg17184326	EGFL8	0.580687	0.455583	1.48083e-05	0.0201294	0.92717	-0.109094
cg18236464	PAPPA2	0.506533	0.940443	1.49044e-05	0.0201568	0.613944	-0.703822
cg05823218	LBX2	0.351024	0.658383	1.54462e-05	0.0206815	0.668293	-0.581447
cg18761349	CSF3R	0.135659	0.899448	1.54628e-05	0.0206815	0.923787	-0.114367
cg13054523		0.336969	0.48196	1.57522e-05	0.0207859	0.880734	-0.183222
cg13074687	FXR2	0.0691841	0.564246	1.56831e-05	0.0207859	0.648733	-0.624302
cg17270101	C1orf168	0.783986	0.916569	1.56483e-05	0.0207859	0.753764	-0.407815
cg05141924		0.0986047	0.638889	1.59139e-05	0.0208259	0.91797	-0.123481
cg07706387	C1QTNF1	0.286655	0.59109	1.60568e-05	0.0209563	0.948383	-0.0764582
cg21050001	SLC1A3	0.373095	0.562249	1.61262e-05	0.0209905	0.768623	-0.379653
cg16450683	TAS2R4	0.0888518	0.572186	1.65351e-05	0.0212381	0.933041	-0.0999868
cg19961980		0.288067	0.374759	1.64875e-05	0.0212381	0.858364	-0.220338
cg26149567		0.0951405	0.066836	1.64959e-05	0.0212381	0.846451	-0.240502
cg07084709	GCOM1	0.178427	0.243573	1.66026e-05	0.0212685	0.888734	-0.170177
cg06521357	DOK7	0.10126	0.412145	1.6769e-05	0.021313	1.76672	0.821074
cg17140978		0.0684286	0.370846	1.66933e-05	0.021313	0.933206	-0.0997318
cg00052853	LOC285205	0.0965628	0.110615	1.71259e-05	0.0215807	0.969992	-0.0439556
cg01379171	CABLES2	0.0742868	0.857216	1.70955e-05	0.0215807	0.979532	-0.0298357
cg04299080	C1orf122	0.62226	0.913147	1.71574e-05	0.0215807	0.813101	-0.298494
cg00988350	GALE	0.393909	0.904961	1.72203e-05	0.0215963	0.787885	-0.343943
cg21874005		0.297358	0.859007	1.72588e-05	0.0215963	0.920335	-0.119769
cg09685682	C16orf7	0.462879	0.256196	1.73869e-05	0.0217007	0.873177	-0.195654
cg00853733	SETD1B	0.307368	0.41756	1.75804e-05	0.0217188	0.73701	-0.440244
cg11826638	LHFPL3	0.510695	0.950571	1.75525e-05	0.0217188	1.22739	0.295593
cg16107528	NTN1	0.840254	0.208944	1.75505e-05	0.0217188	0.815604	-0.294059
cg24512005	NAP1L4	0.281538	0.793562	1.74809e-05	0.0217188	0.819954	-0.286385
cg06097707	TAPBP	0.0973404	0.625133	1.78744e-05	0.0218043	3.34698	1.74286
cg06225242		0.285917	0.891864	1.78233e-05	0.0218043	0.944597	-0.0822287
cg09395844	LDLRAD3	0.400785	0.709378	1.79488e-05	0.0218043	0.975248	-0.0361588
cg10022295	ACOT11	0.563297	0.733927	1.79065e-05	0.0218043	0.892184	-0.164587
cg14556868	ITIH3	0.529144	0.745141	1.77449e-05	0.0218043	0.811119	-0.302014
cg01259871	POLR3H	0.519041	0.943727	1.82609e-05	0.0220544	0.856785	-0.222995
cg21530174		0.228755	0.216726	1.88297e-05	0.0225729	1.23782	0.307806
cg23593986	MIR499	0.0842462	0.518173	1.8803e-05	0.0225729	0.958959	-0.0604584
cg06057569	BRD1	0.846716	0.604451	1.91011e-05	0.0226744	0.780881	-0.356826
cg06164260	BCL6	0.055924	0.923489	1.90535e-05	0.0226744	0.863727	-0.211353
cg00997875	MSN	0.495784	0.253171	2.02523e-05	0.0233556	0.962141	-0.0556802
cg01023759	MC1R	0.517813	0.655475	2.03244e-05	0.0233556	0.82822	-0.271915
cg01753241	TMEM184A	0.156514	0.720964	1.99925e-05	0.0233556	0.983356	-0.0242137
cg05034124	KIF26B	0.722775	0.455474	2.02649e-05	0.0233556	0.954956	-0.0664944
cg06083669	ITPA	0.660826	0.543928	2.0311e-05	0.0233556	0.801549	-0.319137
cg10184289	SERTAD2	0.620708	0.310238	2.03966e-05	0.0233556	0.755339	-0.404803
cg10490795	SYNPO	0.090919	0.479118	2.02911e-05	0.0233556	0.813099	-0.298497
cg13983566	DAPK2	0.385357	0.387786	2.00184e-05	0.0233556	0.924611	-0.113082
cg20862496	SLURP1	0.408312	0.993504	2.02199e-05	0.0233556	0.956946	-0.0634901
cg25131551	ALX3	0.720711	0.183516	2.00605e-05	0.0233556	0.954695	-0.0668884
cg27459530	KLHDC4	0.641588	0.647532	1.99846e-05	0.0233556	0.994846	-0.00745539
cg26136794		0.105066	0.848063	2.06441e-05	0.023528	0.862786	-0.212925
cg01900413	ETS1	0.17516	0.999024	2.10081e-05	0.0236869	1.64075	0.714359
cg05924979	SYNPO2	0.533966	0.700686	2.08883e-05	0.0236869	0.880036	-0.184365
cg16100063	PEX14	0.350163	0.599424	2.10274e-05	0.0236869	0.945042	-0.0815503
cg00847387	C4orf51	0.27776	0.41547	2.18977e-05	0.023985	0.928572	-0.106915
cg01028379	FOXK1	0.570149	0.536901	2.18291e-05	0.023985	0.980465	-0.028462
cg01396872	NAGK	0.794159	0.341496	2.17746e-05	0.023985	0.784715	-0.34976
cg01817067	FBXO21	0.859062	0.609706	2.19388e-05	0.023985	0.771117	-0.374978
cg01977079	PLEKHA7	0.0692151	0.383532	2.15476e-05	0.023985	0.669822	-0.578149
cg07162320	RUSC1	0.332467	0.477159	2.19837e-05	0.023985	0.658105	-0.60361
cg08618620	ACVRL1	0.225655	0.772241	2.18246e-05	0.023985	0.864853	-0.209474
cg08900316	PRKCE	0.301856	0.438741	2.16622e-05	0.023985	0.777799	-0.362531
cg09207077	RHOBTB1	0.732499	0.709324	2.19557e-05	0.023985	0.932714	-0.100494
cg14343538		0.799086	0.82867	2.20608e-05	0.0240152	0.911949	-0.132975
cg06437052	SLC26A9	0.288917	0.623854	2.22028e-05	0.0240409	0.860907	-0.21607
cg15005441		0.442181	0.966482	2.2332e-05	0.0240409	0.897979	-0.155247
cg15035590	LRIG1	0.17734	0.225442	2.21916e-05	0.0240409	0.920783	-0.119067
cg16214826	SNTG2	0.420284	0.460231	2.2324e-05	0.0240409	0.902015	-0.148776
cg06940574	ICMT	0.819029	0.8898	2.27853e-05	0.02426	0.925842	-0.111162
cg15622805		0.188412	0.473639	2.2753e-05	0.02426	0.911792	-0.133223
cg00096419	PRRT3	0.671739	0.757686	2.28407e-05	0.0242657	0.966503	-0.0491538
cg07003643	C1QTNF5	0.478667	0.867494	2.29448e-05	0.0243017	0.877907	-0.18786
cg14385566	CHRNG	0.296226	0.494659	2.30126e-05	0.0243017	0.937355	-0.0933321
cg22450342	MR1	0.154359	0.814764	2.30748e-05	0.0243017	0.86545	-0.208478
cg26548134	SLC25A17	0.232507	0.162792	2.3071e-05	0.0243017	0.890841	-0.16676
cg04435632	LOXL1	0.387039	0.445604	2.34255e-05	0.0245115	0.948351	-0.0765075
cg10537017	GSTM2	0.109347	0.469152	2.33841e-05	0.0245115	0.877833	-0.187981
cg16134515	SLC25A18	0.677501	0.229334	2.36346e-05	0.0246242	0.92737	-0.108783
cg17713715	B3GAT3	0.110412	0.944199	2.36085e-05	0.0246242	1.24729	0.318794
cg02247863		0.14261	0.82421	2.3837e-05	0.024782	0.901136	-0.150184
cg20178924	ANKRD1	0.446845	0.889795	2.4097e-05	0.0249735	0.907311	-0.140331
cg16483490	BCL2L11	0.63284	0.337983	2.42165e-05	0.0250157	0.897395	-0.156185
cg05450193	ERC2	0.140266	0.882614	2.47679e-05	0.0250301	0.955171	-0.0661698
cg07888300		0.374437	0.48288	2.47777e-05	0.0250301	0.908253	-0.138834
cg08017189	KIAA0182	0.342305	0.14696	2.46149e-05	0.0250301	0.968201	-0.0466219
cg09255732	COL16A1	0.0803068	0.257214	2.4351e-05	0.0250301	0.719174	-0.475586
cg09992805		0.0875256	0.489985	2.47646e-05	0.0250301	1.19703	0.259459
cg12140749	C14orf181	0.0854526	0.384815	2.47975e-05	0.0250301	0.850189	-0.234144
cg19727827	CASZ1	0.0907843	0.975716	2.43173e-05	0.0250301	0.852195	-0.230744
cg19757631	SRM	0.108123	0.970048	2.44313e-05	0.0250301	0.80709	-0.309199
cg21950166	SFN	0.534586	0.885032	2.47326e-05	0.0250301	0.896491	-0.157638
cg14424625	OSBPL7	0.321298	0.277191	2.48682e-05	0.0250494	0.833835	-0.262166
cg26560699		0.131143	0.734037	2.51087e-05	0.0252393	0.895269	-0.159608
cg10622536	C1orf113	0.0630458	0.463165	2.52185e-05	0.0252513	0.878679	-0.186592
cg27176729	IER5	0.0578425	0.876463	2.52247e-05	0.0252513	0.856123	-0.22411
cg17347851		0.248704	0.871501	2.52985e-05	0.0252706	1.22856	0.296968
cg22133777	ERC2	0.259083	0.583013	2.53481e-05	0.0252706	0.92222	-0.116817
cg03222066	ABCG4	0.136001	0.672948	2.55026e-05	0.0253207	0.860599	-0.216587
cg25976672	SH3BP4	0.767963	0.506186	2.54692e-05	0.0253207	0.870336	-0.200355
cg24219974		0.509517	0.397865	2.55624e-05	0.0253283	0.87435	-0.193717
cg11382203		0.731586	0.896141	2.57176e-05	0.0254302	0.898048	-0.155135
cg12699756	HSD17B8	0.441122	0.818797	2.57911e-05	0.025451	0.838335	-0.254401
cg22777520	C6orf27	0.313224	0.466155	2.59619e-05	0.0255676	0.922023	-0.117126
cg03110787	MLLT1	0.475815	0.591413	2.61206e-05	0.0256199	0.867963	-0.204294
cg24327723	OAZ2	0.242855	0.275904	2.60892e-05	0.0256199	0.949153	-0.0752876
cg18022036		0.489202	0.828706	2.6377e-05	0.0257874	1.29621	0.374298
cg25406518	DAK	0.408937	0.838871	2.63975e-05	0.0257874	0.836396	-0.257742
cg25658010	RBM20	0.219302	0.221913	2.65993e-05	0.0258803	0.854328	-0.227139
cg06787991	AKAP13	0.731715	0.686286	2.67113e-05	0.0258992	0.907406	-0.14018
cg07200939	PLXNC1	0.657927	0.130391	2.67758e-05	0.0258992	1.37488	0.459306
cg17438457		0.258999	0.459282	2.68411e-05	0.0259079	0.922685	-0.11609
cg16920191	KIAA1530	0.382149	0.631572	2.69208e-05	0.0259333	0.849584	-0.235172
cg01073332	UCKL1	0.321644	0.739263	2.71035e-05	0.0259733	0.821573	-0.283539
cg05162456	KIAA0182	0.219967	0.271195	2.71445e-05	0.0259733	0.896195	-0.158116
cg10198271	RBM38	0.287514	0.899855	2.70285e-05	0.0259733	1.72303	0.784945
cg11303795		0.189923	0.825723	2.71764e-05	0.0259733	0.928074	-0.107688
cg06720467	SFN	0.428525	0.993658	2.782e-05	0.0260598	0.868215	-0.203876
cg08464897	IRF9	0.293148	0.722656	2.7768e-05	0.0260598	0.928844	-0.106491
cg08946161	CMIP	0.129483	0.576068	2.7422e-05	0.0260598	0.798117	-0.325329
cg14248429	FKBP9	0.170819	0.399188	2.74387e-05	0.0260598	0.958224	-0.0615651
cg14322343		0.393901	0.388113	2.77526e-05	0.0260598	0.904288	-0.145146
cg15066503	VIPR1	0.375004	0.783836	2.77432e-05	0.0260598	0.875268	-0.192203
cg26341848		0.463883	0.963671	2.78775e-05	0.0260598	0.809131	-0.305555
cg27078464	LOC440839	0.919871	0.746301	2.77877e-05	0.0260598	0.861475	-0.215119
cg00314368		0.463523	0.908109	2.9311e-05	0.0262304	0.874758	-0.193044
cg00534380	TBC1D8	0.582804	0.894061	2.94171e-05	0.0262304	0.83902	-0.253223
cg01225850	GNL1	0.634783	0.512146	2.86796e-05	0.0262304	0.893157	-0.163014
cg01314834	C4orf3	0.253672	0.885898	2.90966e-05	0.0262304	1.21251	0.277997
cg01414194	TSTA3	0.759082	0.526153	2.95564e-05	0.0262304	0.947226	-0.0782195
cg01461211		0.921353	0.946095	2.91139e-05	0.0262304	0.920847	-0.118966
cg01935405	ZFPM1	0.595863	0.513557	2.9225e-05	0.0262304	0.925469	-0.111743
cg03412153		0.149492	0.673237	2.96205e-05	0.0262304	0.912454	-0.132176
cg03459415		0.424915	0.186012	2.88705e-05	0.0262304	0.796109	-0.328963
cg05785724	LAYN	0.109979	0.480413	2.93834e-05	0.0262304	0.914315	-0.129236
cg06457408	ARHGDIA	0.541247	0.978716	2.93066e-05	0.0262304	0.869671	-0.201459
cg08072204		0.111419	0.80754	2.92366e-05	0.0262304	1.80469	0.85175
cg10311602	LRP8	0.367029	0.895933	2.83795e-05	0.0262304	0.915561	-0.127272
cg10939650	BATF	0.0869335	0.651377	2.87449e-05	0.0262304	0.989392	-0.0153855
cg12473697	SKI	0.0801478	0.135457	2.96813e-05	0.0262304	1.06837	0.0954049
cg13289118		0.351052	0.162558	2.93913e-05	0.0262304	0.886433	-0.173917
cg13397345	WNT9A	0.0673452	0.192525	2.97685e-05	0.0262304	0.978004	-0.0320872
cg14006649	KRT40	0.16499	0.965596	2.92625e-05	0.0262304	0.720236	-0.473458
cg15538753		0.42341	0.0744905	2.83201e-05	0.0262304	0.977952	-0.0321649
cg15769486	TMSB10	0.629321	0.443127	2.85959e-05	0.0262304	1.20321	0.266892
cg19477921	C6orf174	0.25707	0.804869	2.84753e-05	0.0262304	0.751277	-0.412583
cg19683073	SERINC5	0.658644	0.580281	2.94602e-05	0.0262304	0.796009	-0.329143
cg19991383	CACNA2D3	0.428058	0.976449	2.8769e-05	0.0262304	0.830786	-0.267451
cg20481789	CLPTM1	0.605561	0.418863	2.86216e-05	0.0262304	1.21382	0.279556
cg21685427	SGK2	0.436742	0.976662	2.97434e-05	0.0262304	0.848842	-0.236432
cg22190437	SPHKAP	0.413091	0.861769	2.88052e-05	0.0262304	1.2323	0.301355
cg26262442	CLEC9A	0.131472	0.959534	2.97159e-05	0.0262304	0.904461	-0.14487
cg02622852		0.361364	0.0979722	3.01082e-05	0.026244	0.699727	-0.515136
cg05698069	PDLIM2	0.221789	0.791551	3.00725e-05	0.026244	0.860087	-0.217446
cg08234927	NFKB2	0.23004	0.590806	2.99688e-05	0.026244	0.793796	-0.33316
cg22617682	LYPD2	0.531405	0.157963	3.00597e-05	0.026244	0.90094	-0.150497
cg26528403		0.0689255	0.991367	3.01076e-05	0.026244	0.965495	-0.0506592
cg07273003	PLEKHA7	0.370284	0.0610031	3.04232e-05	0.0263294	0.838954	-0.253336
cg13614617	IGDCC3	0.0968374	0.881585	3.02972e-05	0.0263294	0.913086	-0.131177
cg16794596	KBTBD3	0.459038	0.837095	3.03843e-05	0.0263294	0.877631	-0.188314
cg08794954	ODZ4	0.0659343	0.510433	3.05562e-05	0.0263975	0.738837	-0.436672
cg23670188	LSP1	0.118584	0.956116	3.07881e-05	0.0265506	0.921132	-0.11852
cg12350325	CACNA1C	0.59927	0.858488	3.08617e-05	0.0265669	0.783494	-0.352006
cg04387347	ZFPM1	0.19175	0.527817	3.1069e-05	0.0266508	0.852363	-0.23046
cg14106234		0.305946	0.971254	3.14541e-05	0.0268389	0.791503	-0.337332
cg09469355	SKI	0.908745	0.153924	3.17228e-05	0.0269734	0.759462	-0.396951
cg25572459	NUAK1	0.307224	0.193573	3.19045e-05	0.0270804	0.929578	-0.105352
cg00770685	HDAC4	0.448874	0.598955	3.20168e-05	0.0270811	0.982291	-0.0257778
cg25254074	MDFI	0.21417	0.681191	3.19765e-05	0.0270811	0.801141	-0.319873
cg20931705		0.126829	0.147576	3.22267e-05	0.027164	0.825902	-0.275957
cg20786909	HEATR7A	0.867387	0.151216	3.23204e-05	0.0271957	0.957999	-0.0619042
cg05345039	SLC2A1	0.224419	0.619082	3.24046e-05	0.0272194	0.87116	-0.19899
cg09432775	SBNO2	0.657362	0.674452	3.2844e-05	0.0275408	0.953651	-0.0684664
cg13003786	CSNK1D	0.547005	0.980762	3.30398e-05	0.0276573	0.888559	-0.17046
cg00058299	SLC16A1	0.483222	0.504594	3.3854e-05	0.0279206	0.786487	-0.346504
cg05750884		0.485767	0.511151	3.38719e-05	0.0279206	0.930258	-0.104297
cg12633680	FASTK	0.488144	0.1595	3.35381e-05	0.0279206	0.850825	-0.233066
cg16711274		0.157543	0.237915	3.3737e-05	0.0279206	1.41928	0.50516
cg17463508	MINK1	0.354842	0.679349	3.37782e-05	0.0279206	1.36903	0.453153
cg21876918	MOBKL2A	0.447458	0.807342	3.37753e-05	0.0279206	0.780767	-0.357037
cg23459863	MACROD1	0.783709	0.939389	3.35628e-05	0.0279206	0.842145	-0.247859
cg11749490	RGS10	0.0581083	0.189562	3.41692e-05	0.0280229	0.80002	-0.321891
cg17640147		0.299821	0.709192	3.40934e-05	0.0280229	0.913825	-0.130011
cg20464143	MYO10	0.430026	0.908585	3.41299e-05	0.0280229	0.935207	-0.0966429
cg00624949	EGFL8	0.0651236	0.800132	3.43456e-05	0.0281201	0.977729	-0.0324931
cg01169610	INPP4A	0.184311	0.854839	3.4626e-05	0.0283019	0.982615	-0.0253019
cg13745489	LIMD1	0.44647	0.270209	3.46849e-05	0.0283025	0.925736	-0.111327
cg15014355	ATXN1	0.163389	0.0700899	3.50544e-05	0.0285559	0.911788	-0.133229
cg13255056	PPM1M	0.550402	0.964912	3.51375e-05	0.0285757	0.857887	-0.22114
cg00785170	PHLDA3	0.419372	0.774497	3.54874e-05	0.0286084	0.744281	-0.426082
cg03309308		0.0815096	0.4805	3.53736e-05	0.0286084	0.883913	-0.178023
cg09674867	C11orf16	0.0895335	0.371605	3.54115e-05	0.0286084	0.902507	-0.14799
cg27031254	GTF2H4	0.305648	0.469513	3.53223e-05	0.0286084	1.30514	0.384209
cg08202226	GATAD2B	0.376061	0.553279	3.56389e-05	0.0286476	0.826021	-0.275749
cg12580783	WNT10B	0.294262	0.495616	3.57624e-05	0.0286993	0.939454	-0.0901061
cg21404935		0.0795625	0.236838	3.5875e-05	0.0287422	1.85148	0.888677
cg00310391	C7orf31	0.419288	0.336368	3.604e-05	0.0288268	0.895654	-0.158987
cg04098023	MAP2K6	0.599136	0.0754911	3.62086e-05	0.0288665	1.09629	0.132635
cg25135922	LIN9	0.746495	0.199456	3.62052e-05	0.0288665	1.24654	0.317931
cg23967540		0.384996	0.97624	3.6492e-05	0.0289499	1.30413	0.383086
cg07012062	CAPN5	0.296073	0.678132	3.65909e-05	0.028981	0.906298	-0.141942
cg05521767	GDPD5	0.0773134	0.656199	3.68048e-05	0.0289869	0.86669	-0.206412
cg16744911	SCD	0.051243	0.532369	3.67306e-05	0.0289869	0.919244	-0.12148
cg19802378		0.12132	0.774029	3.66815e-05	0.0289869	0.937881	-0.0925236
cg00385925	MMP25	0.0766171	0.316517	3.69478e-05	0.0290188	1.26508	0.339227
cg09423097		0.240547	0.63588	3.70454e-05	0.0290188	0.917709	-0.123891
cg12866292	TMEM107	0.0606793	0.734333	3.7057e-05	0.0290188	0.666273	-0.585814
cg05830220	KLHDC4	0.163217	0.511668	3.73697e-05	0.0291017	1.05909	0.0828232
cg06867755	CUL3	0.178233	0.197934	3.73136e-05	0.0291017	0.909943	-0.136151
cg13173305		0.625448	0.695513	3.75825e-05	0.0291017	0.893169	-0.162994
cg16578727	UBL7	0.0661662	0.607594	3.74746e-05	0.0291017	1.16107	0.215455
cg17282027	AFAP1	0.527435	0.905083	3.75643e-05	0.0291017	0.845884	-0.241469
cg14956836	KCNMA1	0.182385	0.965288	3.77413e-05	0.0291642	0.897795	-0.155543
cg18874307	B4GALNT1	0.761403	0.796712	3.77834e-05	0.0291642	1.50543	0.590173
cg11027221	UNC93B1	0.0939907	0.21284	3.78505e-05	0.0291697	0.879465	-0.185302
cg27080119	MAD2L1	0.129904	0.284771	3.79286e-05	0.0291835	0.667228	-0.583748
cg09959428	SYT7	0.243958	0.676283	3.8142e-05	0.0293013	0.901475	-0.149641
cg13741304	ARRDC1	0.230747	0.420555	3.82681e-05	0.0293517	0.74596	-0.42283
cg22395573	ARHGDIA	0.211164	0.970365	3.8396e-05	0.0294033	0.824631	-0.278179
cg13579473	PSD3	0.274708	0.515005	3.89006e-05	0.0297429	0.875783	-0.191354
cg02487987	ITGA1	0.410457	0.634623	3.89651e-05	0.0297453	0.90888	-0.137839
cg13399638	SUGT1P1	0.52766	0.642921	3.91828e-05	0.0298177	0.794311	-0.332225
cg10620434		0.103384	0.686996	3.92789e-05	0.0298441	1.08201	0.113711
cg25135563		0.752011	0.325869	3.9342e-05	0.0298454	0.980553	-0.0283323
cg17108423		0.515372	0.152011	3.96484e-05	0.0299374	0.955365	-0.0658767
cg01987925	PPP2R2B	0.549007	0.396557	4.0049e-05	0.0301929	0.656017	-0.608195
cg02128085	DIDO1	0.250273	0.885604	4.0799e-05	0.0302881	0.904226	-0.145245
cg03591104		0.28827	0.13682	4.0495e-05	0.0302881	0.962875	-0.0545803
cg05246900		0.503773	0.817826	4.06108e-05	0.0302881	0.889744	-0.168538
cg12874671	MACROD1	0.130418	0.125938	4.05928e-05	0.0302881	0.83595	-0.258512
cg19894446		0.456442	0.187198	4.05065e-05	0.0302881	0.92105	-0.118649
cg22177707	C4orf33	0.575603	0.348376	4.07781e-05	0.0302881	1.18164	0.240787
cg06772063		0.0930545	0.309279	4.10641e-05	0.0302995	0.941138	-0.0875211
cg07977661	CMIP	0.0604736	0.687406	4.10296e-05	0.0302995	0.950402	-0.0733899
cg09509673	CCR10	0.53404	0.32673	4.10164e-05	0.0302995	0.924903	-0.112626
cg15864104	FECH	0.439532	0.0670126	4.13201e-05	0.0304422	0.914165	-0.129474
cg22011804	FASTK	0.394095	0.489467	4.14771e-05	0.0304654	0.867511	-0.205046
cg26474203		0.878354	0.643077	4.14262e-05	0.0304654	0.849142	-0.235923
cg10347418	ZNF436	0.76357	0.156673	4.16388e-05	0.0304956	0.927093	-0.109214
cg16900671		0.470127	0.711974	4.17067e-05	0.0304956	0.925876	-0.11111
cg19400926	TRIM27	0.513713	0.212249	4.16859e-05	0.0304956	0.831202	-0.266729
cg03437675	TRPV4	0.130578	0.655404	4.18648e-05	0.0305652	0.866809	-0.206215
cg08783639	ANXA5	0.497879	0.398708	4.20962e-05	0.0305962	0.834581	-0.260876
cg19432033	FXR2	0.387533	0.506485	4.19922e-05	0.0305962	0.758931	-0.39796
cg21224609	SFRS8	0.122705	0.32298	4.20563e-05	0.0305962	0.933418	-0.0994049
cg13717532	RAD51L1	0.411283	0.0629862	4.23159e-05	0.030664	0.884856	-0.176485
cg09519462	DNAJC9	0.0947755	0.553675	4.25755e-05	0.0307146	1.18171	0.240882
cg16240060	ARIH2	0.264229	0.83219	4.25342e-05	0.0307146	1.20158	0.264934
cg07950244		0.700289	0.103223	4.291e-05	0.0308185	0.858213	-0.220593
cg10029177		0.303086	0.637998	4.28467e-05	0.0308185	0.907438	-0.140128
cg22803211	OCIAD1	0.129524	0.177612	4.28181e-05	0.0308185	1.33955	0.421751
cg03339817	SFT2D3	0.384574	0.588799	4.29934e-05	0.0308328	0.843631	-0.245317
cg13856126	RALGPS1	0.134178	0.630167	4.36051e-05	0.030977	0.939919	-0.089392
cg19598094	AFAP1L2	0.248643	0.811449	4.36161e-05	0.030977	0.935645	-0.0959663
cg21578541	TLR9	0.0505186	0.285859	4.35026e-05	0.030977	0.93785	-0.0925703
cg22036988	SPSB4	0.726761	0.310909	4.33877e-05	0.030977	0.825206	-0.277174
cg24140939	URB1	0.35656	0.873012	4.3641e-05	0.030977	0.954204	-0.067631
cg00716848		0.351176	0.0752468	4.38926e-05	0.0310464	1.04733	0.066721
cg01300684	SCOC	0.331424	0.706037	4.39307e-05	0.0310464	0.924152	-0.113798
cg19475258	ENGASE	0.608056	0.840198	4.38793e-05	0.0310464	0.969307	-0.0449749
cg00294109	CRBN	0.247699	0.990214	4.42737e-05	0.0311077	0.810228	-0.3036
cg23820090		0.289776	0.277573	4.42186e-05	0.0311077	0.930469	-0.103971
cg15282973	SCARB1	0.355422	0.552045	4.43485e-05	0.0311152	0.802221	-0.317928
cg00883311	EHBP1	0.35304	0.798132	4.4485e-05	0.03116	0.757973	-0.399781
cg11425517	HAS1	0.399987	0.359197	4.45406e-05	0.03116	0.912438	-0.132202
cg01631596		0.162242	0.633637	4.47838e-05	0.03125	1.40085	0.486298
cg13964439	DAPK1	0.096494	0.097914	4.47981e-05	0.03125	0.879553	-0.185157
cg21015393		0.474307	0.546865	4.50716e-05	0.0313957	0.778691	-0.360876
cg02624737	NRBP2	0.163721	0.288964	4.52996e-05	0.0314989	0.980026	-0.0291079
cg23823134	RPL19	0.128905	0.958301	4.53495e-05	0.0314989	1.14271	0.192465
cg00872414	KLHL29	0.264387	0.609582	4.55447e-05	0.0315816	0.918007	-0.123423
cg15916349	FNDC3B	0.172784	0.442237	4.55987e-05	0.0315816	1.32432	0.405248
cg05659947	C4BPB	0.280788	0.215619	4.61798e-05	0.0319385	0.866412	-0.206875
cg09944659	FAM101A	0.233962	0.434977	4.63751e-05	0.032028	0.794526	-0.331833
cg10433052	DHDDS	0.315203	0.434962	4.65641e-05	0.0321128	0.904457	-0.144876
cg09829636	ANKRD9	0.205417	0.281879	4.6812e-05	0.032238	0.663363	-0.592131
cg14649267	NLRP1	0.210938	0.47711	4.69212e-05	0.0322674	0.880543	-0.183535
cg05209483	CD68	0.259429	0.653749	4.71463e-05	0.0322851	0.798312	-0.324975
cg05590619		0.0795309	0.437741	4.72853e-05	0.0323277	0.786469	-0.346538
cg17963193	ANO4	0.207266	0.144404	4.74083e-05	0.0323277	1.32179	0.402493
cg03517776		0.302331	0.789246	4.75535e-05	0.0323587	0.688181	-0.539141
cg05220114		0.0724413	0.881701	4.77451e-05	0.0323587	0.856111	-0.224131
cg10246581	CMIP	0.18752	0.659599	4.78097e-05	0.0323587	0.824263	-0.278824
cg26676360	LRP1	0.418147	0.208302	4.78537e-05	0.0323587	0.947496	-0.0778088
cg01311654	CALM1	0.0549752	0.779527	4.81852e-05	0.0324172	1.47734	0.562999
cg27369542	HS3ST3B1	0.0663945	0.570617	4.8274e-05	0.0324172	0.854772	-0.226389
ch.12.74463574F		0.507431	0.694546	4.82518e-05	0.0324172	0.764284	-0.38782
cg13696706	DAB2IP	0.275109	0.991047	4.83615e-05	0.032431	0.948882	-0.0756994
cg03657031	PRKCG	0.284401	0.683493	4.84763e-05	0.0324632	1.3492	0.432103
cg04972770		0.261593	0.987726	4.89486e-05	0.0324791	0.82879	-0.270921
cg08863939	TLK1	0.848231	0.661154	4.91021e-05	0.0324791	0.876176	-0.190707
cg14999291	SLC25A38	0.181011	0.351489	4.90097e-05	0.0324791	0.671066	-0.575474
cg23299807	RNF112	0.198213	0.269945	4.89364e-05	0.0324791	0.89333	-0.162734
cg03821121	MICAL2	0.0867944	0.417156	4.93196e-05	0.0324902	0.953941	-0.0680281
cg17462533		0.326529	0.942377	4.92082e-05	0.0324902	1.04657	0.0656694
cg22977072	RAC3	0.0773785	0.800343	4.9622e-05	0.0326451	0.892654	-0.163827
cg18448581	NETO1	0.138202	0.933189	4.99947e-05	0.0328083	4.95089	2.30769
cg15081886	LOC441869	0.753737	0.57747	5.01401e-05	0.0328524	0.890196	-0.167806
cg27608032	FASTK	0.394423	0.993849	5.05681e-05	0.0330436	0.907984	-0.139261
cg09364122		0.0918414	0.47555	5.08638e-05	0.0331032	0.976891	-0.03373
cg13369622	SCUBE3	0.137005	0.778747	5.07345e-05	0.0331032	0.886083	-0.174487
cg26487629		0.0912672	0.331824	5.07962e-05	0.0331032	0.95105	-0.0724071
cg01162421		0.517979	0.606707	5.1549e-05	0.0334148	0.717258	-0.479436
cg23287435	IGFBP7	0.511603	0.469443	5.18043e-05	0.0334908	0.894374	-0.16105
cg19219068	MIR711	0.0947834	0.0959069	5.1915e-05	0.0335178	0.964245	-0.0525288
cg19674091	IDH2	0.0591291	0.301675	5.20175e-05	0.0335393	0.666136	-0.586111
cg03482221	FHL2	0.480043	0.938875	5.21196e-05	0.0335606	0.876666	-0.189901
cg14444650		0.178899	0.772496	5.24108e-05	0.0335918	0.966663	-0.0489144
cg20424398	SIRT6	0.153214	0.341741	5.24448e-05	0.0335918	0.790545	-0.339081
cg21237959		0.640362	0.827215	5.23905e-05	0.0335918	0.80339	-0.315827
ch.2.116636487F		0.625779	0.631752	5.23538e-05	0.0335918	1.24939	0.321223
cg05135846		0.414455	0.276379	5.27929e-05	0.0336555	0.88565	-0.175191
cg17218062	WISP1	0.0948953	0.865026	5.27574e-05	0.0336555	0.927394	-0.108746
cg23729881	IQSEC1	0.0742877	0.864224	5.28215e-05	0.0336555	0.778597	-0.361052
cg08473553	GPR137B	0.151243	0.950555	5.301e-05	0.0337313	1.22285	0.290247
cg02375065	PLEKHG4	0.460549	0.447756	5.31717e-05	0.0337621	0.916007	-0.12657
cg12063688	PLEKHG3	0.543715	0.61835	5.31974e-05	0.0337621	0.839903	-0.251706
cg06335918		0.191645	0.79204	5.345e-05	0.0338781	0.713468	-0.487079
cg07162700		0.174935	0.386071	5.36975e-05	0.0339759	0.916517	-0.125767
cg23954655	STK24	0.553293	0.48694	5.37443e-05	0.0339759	0.788033	-0.343672
cg00305993		0.388994	0.723849	5.4073e-05	0.0341392	0.824036	-0.27922
cg14297444	DNM1	0.67726	0.439601	5.41505e-05	0.0341438	0.77532	-0.367135
cg00472528		0.152435	0.388248	5.45977e-05	0.0343811	0.80521	-0.312563
cg13359772	TRIB2	0.401681	0.978057	5.47676e-05	0.0344434	0.964359	-0.0523582
cg00777079	SERPINF1	0.491615	0.541863	5.50559e-05	0.0345367	0.825065	-0.27742
cg24825974		0.80955	0.9027	5.50581e-05	0.0345367	0.855834	-0.224597
cg01962758	MRPL1	0.108053	0.399593	5.51962e-05	0.0345786	1.20068	0.263846
cg07450393	RPTOR	0.157109	0.305009	5.54692e-05	0.0346247	0.978662	-0.0311176
cg22300566		0.163566	0.530789	5.54692e-05	0.0346247	0.925006	-0.112465
cg03287566	CMIP	0.351149	0.367401	5.57713e-05	0.0347149	0.904006	-0.145595
cg13137809	GNA12	0.233463	0.0813365	5.59596e-05	0.0347875	0.686216	-0.543265
cg08642237	SPATA5L1	0.330557	0.396382	5.63038e-05	0.0348675	1.25018	0.322131
cg00163199	ALKBH5	0.143896	0.655293	5.65816e-05	0.034872	0.714886	-0.484214
cg00608006	KPNA4	0.398102	0.234575	5.65983e-05	0.034872	0.8363	-0.257908
cg04672979	EMP1	0.178789	0.450645	5.65253e-05	0.034872	0.858247	-0.220534
cg08029978		0.0692473	0.444018	5.65443e-05	0.034872	0.637645	-0.649175
cg07257649	CDYL	0.469806	0.965677	5.67479e-05	0.0348812	1.41721	0.503053
cg08683263	ALDOA	0.795421	0.383699	5.6757e-05	0.0348812	0.723905	-0.466127
cg04409618	CTBP1	0.7623	0.0804768	5.70609e-05	0.035021	0.960191	-0.0586069
cg12359904		0.685766	0.1569	5.71285e-05	0.035021	0.840705	-0.250328
cg04007936	CARHSP1	0.198239	0.387413	5.73484e-05	0.0350644	0.919665	-0.12082
cg09386682	IRAK2	0.101651	0.398301	5.74883e-05	0.0350644	0.743247	-0.428086
cg12983839	SPPL2B	0.38459	0.172409	5.74558e-05	0.0350644	0.945816	-0.0803678
cg27193735	CDK14	0.670319	0.870792	5.74826e-05	0.0350644	0.670371	-0.576967
cg08161931	PLEC1	0.0575269	0.738886	5.77202e-05	0.0350681	0.881088	-0.182641
cg16372051	HSPA1B	0.051815	0.402762	5.77562e-05	0.0350681	0.78766	-0.344354
cg26550194	ST6GALNAC1	0.186868	0.673048	5.77832e-05	0.0350681	0.89568	-0.158945
cg09180894	ARHGEF16	0.603402	0.858444	5.82773e-05	0.0351717	0.858431	-0.220226
cg18513023		0.535388	0.617891	5.82401e-05	0.0351717	0.914364	-0.12916
cg24173049	SLC16A13	0.215359	0.0920059	5.83162e-05	0.0351717	0.703771	-0.506822
cg17271585	BLCAP	0.184193	0.311864	5.8445e-05	0.0352057	0.839739	-0.251987
cg12535109		0.0849787	0.700883	5.85276e-05	0.0352117	0.948631	-0.0760804
cg10448527	FN3KRP	0.114524	0.955012	5.86197e-05	0.0352235	1.19067	0.251773
cg22380652		0.231211	0.712629	5.89342e-05	0.035325	0.791915	-0.336582
cg25402137	ALDH3B1	0.127209	0.231095	5.93354e-05	0.0354779	0.864277	-0.210435
cg06297356	LMF1	0.838294	0.199277	5.94823e-05	0.0355116	0.846114	-0.241077
cg18720905	ITPRIPL1	0.71771	0.848215	5.97442e-05	0.0355116	0.824283	-0.278788
cg06629086	CHD4	0.543358	0.289797	6.04294e-05	0.0358035	0.863219	-0.212202
cg19878987	LDHB	0.392128	0.320307	6.047e-05	0.0358035	1.31448	0.394488
cg14613594	SIRPA	0.364489	0.607753	6.05487e-05	0.0358065	0.913181	-0.131027
cg09699225		0.428823	0.908598	6.06902e-05	0.0358465	1.22893	0.297407
cg18894781	FRMD6	0.444008	0.938532	6.08791e-05	0.0359144	0.8992	-0.153285
cg23427406		0.218071	0.62046	6.14438e-05	0.0361981	0.878707	-0.186547
cg00283187		0.663239	0.544452	6.17394e-05	0.036202	0.910951	-0.134555
cg00972420	FAM65C	0.396624	0.209477	6.16114e-05	0.036202	0.898438	-0.15451
cg14123712	SGMS1	0.17346	0.425842	6.16813e-05	0.036202	1.23759	0.307534
cg09547032	ZSWIM4	0.730295	0.943539	6.27632e-05	0.0364066	1.16864	0.224825
cg11510247	PYROXD1	0.0961062	0.543731	6.26976e-05	0.0364066	1.4442	0.530269
cg13672136	LTF	0.11592	0.298482	6.25488e-05	0.0364066	0.855407	-0.225318
cg16243351	PAMR1	0.203238	0.349853	6.24007e-05	0.0364066	0.862347	-0.21366
cg23400222		0.419446	0.715314	6.26517e-05	0.0364066	0.807585	-0.308314
cg24583966	KISS1	0.370353	0.997015	6.24037e-05	0.0364066	0.841325	-0.249265
cg07539045	TTBK1	0.494561	0.561136	6.31604e-05	0.0364736	0.891118	-0.166312
cg11114503	LTBP2	0.302071	0.600455	6.32542e-05	0.0364736	0.875171	-0.192363
cg16336752	ACSL6	0.10765	0.798875	6.33295e-05	0.0364736	0.933585	-0.099146
cg18248022	SSTR2	0.161905	0.46723	6.32034e-05	0.0364736	1.39196	0.477122
cg02467024	FOXJ2	0.0970474	0.480465	6.38307e-05	0.0365455	0.904079	-0.145479
cg02732508	RPL13	0.275048	0.587359	6.36701e-05	0.0365455	0.728591	-0.456818
cg14302214		0.0584275	0.95289	6.38185e-05	0.0365455	0.792131	-0.336189
cg18744482	RDBP	0.128222	0.152174	6.36839e-05	0.0365455	0.913931	-0.129842
cg24746677	CUX1	0.305248	0.471732	6.38143e-05	0.0365455	0.947054	-0.0784822
cg00921350	SNX20	0.182879	0.184656	6.41881e-05	0.0367068	0.921373	-0.118143
cg00719439	MYLK2	0.25169	0.228339	6.44669e-05	0.0367287	0.822731	-0.281507
cg06869641		0.356893	0.455634	6.4622e-05	0.0367287	0.918128	-0.123232
cg09709592	AMDHD2	0.280399	0.0709554	6.43397e-05	0.0367287	0.885141	-0.176022
cg13614477		0.0858568	0.546303	6.44068e-05	0.0367287	0.942288	-0.08576
cg22640868	TNFAIP1	0.613178	0.329137	6.45929e-05	0.0367287	0.860527	-0.216708
cg13443911	TGFBR1	0.31185	0.5693	6.4992e-05	0.0368196	0.809297	-0.305259
cg24748448	TRPV1	0.341095	0.292404	6.51017e-05	0.0368388	0.964642	-0.0519342
cg18598057	POM121L10P	0.778864	0.465878	6.52278e-05	0.0368672	0.950279	-0.073577
cg01572549	LAMA5	0.416427	0.288286	6.57589e-05	0.0371241	0.974242	-0.037648
cg21900589	RHOBTB2	0.236089	0.822827	6.59002e-05	0.0371606	0.944818	-0.0818922
cg01100951		0.488278	0.736874	6.61468e-05	0.0372133	1.34783	0.430635
cg20080624	DLX5	0.680572	0.961097	6.63843e-05	0.0373037	0.830624	-0.267733
cg01212245		0.587427	0.755276	6.67294e-05	0.037427	0.965255	-0.0510175
cg00394712	NUDT17	0.0941272	0.553719	6.70077e-05	0.0374805	1.34532	0.427953
cg24160569	ANK3	0.391722	0.335185	6.71076e-05	0.0374931	0.91273	-0.131741
cg08612539	NCF4	0.366036	0.278946	6.72063e-05	0.0375051	0.829197	-0.270213
cg03661054	TSSC1	0.288027	0.946843	6.7454e-05	0.037557	0.944526	-0.0823377
cg11453058	PODNL1	0.0977257	0.314429	6.74529e-05	0.037557	0.707109	-0.499995
cg17886303	NPR1	0.382726	0.452031	6.7614e-05	0.037603	0.945377	-0.081038
cg10945885		0.535376	0.526955	6.77398e-05	0.0376299	0.866045	-0.207486
cg23475260	ALKBH6	0.71233	0.362031	6.79109e-05	0.0376818	1.13237	0.179349
cg13196578		0.37621	0.35024	6.81738e-05	0.0377414	0.860404	-0.216913
cg01686933	PVRL1	0.24746	0.110037	6.83398e-05	0.0377472	0.920436	-0.11961
cg06624143		0.051286	0.572493	6.83189e-05	0.0377472	0.614637	-0.702192
cg11218176		0.103303	0.808663	6.89644e-05	0.0379626	0.92055	-0.119432
cg21964466		0.317039	0.552563	6.88915e-05	0.0379626	0.821104	-0.284363
cg07939626	DDR1	0.345352	0.865937	6.92642e-05	0.0380845	0.796065	-0.329042
cg06714088	DUSP27	0.860073	0.674515	6.96806e-05	0.0381737	0.945127	-0.0814202
cg13853035		0.172422	0.121836	6.98486e-05	0.0381737	0.839047	-0.253177
cg24455365	PINK1	0.884585	0.906907	6.96447e-05	0.0381737	0.84558	-0.241986
cg02501715	KIAA1530	0.179409	0.887154	7.01376e-05	0.0381756	0.862256	-0.213812
cg00466839		0.0988402	0.484687	7.06919e-05	0.0381777	0.924053	-0.113952
cg09527731	SEPT8	0.115637	0.164564	7.05523e-05	0.0381777	0.949025	-0.0754819
cg16103203	TINAGL1	0.673107	0.881043	7.0477e-05	0.0381777	0.801149	-0.319857
cg19600372		0.178661	0.526483	7.03088e-05	0.0381777	0.968653	-0.0459489
cg23883802	UBTF	0.245009	0.388575	7.10763e-05	0.0382577	0.922817	-0.115883
cg09452312	WWOX	0.962848	0.819348	7.15766e-05	0.0384417	0.851138	-0.232536
cg01851230	CHP	0.514569	0.996899	7.18986e-05	0.0384781	1.24223	0.312929
cg05027258	ASAP2	0.123651	0.935924	7.21846e-05	0.0384781	1.02816	0.0400617
cg11144229	TSPAN10	0.332518	0.307126	7.2119e-05	0.0384781	0.960118	-0.0587163
cg19362728		0.716594	0.362913	7.21376e-05	0.0384781	0.896906	-0.156971
cg19575683	RIMBP2	0.374012	0.81823	7.21992e-05	0.0384781	0.876882	-0.189545
cg21038382	DLX1	0.549182	0.603094	7.21826e-05	0.0384781	1.17147	0.228324
cg22138302	ABCG4	0.485581	0.78447	7.17691e-05	0.0384781	0.842893	-0.246578
cg20783699	BLCAP	0.179996	0.33045	7.23284e-05	0.0385047	0.941131	-0.0875325
cg05630390	BPHL	0.119569	0.659051	7.25821e-05	0.0385131	0.944133	-0.0829387
cg08945450	AGTRAP	0.137843	0.931663	7.2536e-05	0.0385131	0.807564	-0.308352
cg09366519	HSD11B1	0.441437	0.303955	7.25306e-05	0.0385131	0.818832	-0.28836
cg24527591		0.172812	0.848169	7.26672e-05	0.0385162	0.882546	-0.180257
cg06257561		0.927779	0.0510174	7.31019e-05	0.0386622	0.788529	-0.342765
cg00001269		0.175108	0.203807	7.33231e-05	0.0387369	0.906826	-0.141103
cg01076387		0.126324	0.732134	7.35884e-05	0.0387506	0.783787	-0.351467
cg04928693	MTX1	0.0687383	0.17336	7.3535e-05	0.0387506	0.714785	-0.48442
cg11658781	FAM168A	0.477749	0.489127	7.34953e-05	0.0387506	0.903436	-0.146505
cg15935860	PKP1	0.415747	0.758361	7.38533e-05	0.038764	0.848435	-0.237124
cg23222446	LGSN	0.0707813	0.253145	7.37851e-05	0.038764	0.899296	-0.153133
cg17891251	C1orf168	0.130728	0.780653	7.40953e-05	0.0388174	0.875792	-0.191339
cg23235142	CCM2	0.11952	0.694851	7.41151e-05	0.0388174	0.826019	-0.275753
cg00094858	PPFIA3	0.13198	0.60778	7.46577e-05	0.0389755	1.34232	0.424731
cg20886049	TSKU	0.753516	0.666116	7.46241e-05	0.0389755	0.798529	-0.324583
cg01198391	C1QTNF7	0.0986258	0.632844	7.49422e-05	0.039021	1.05905	0.0827765
cg03388409	TP53BP2	0.760247	0.174464	7.48294e-05	0.039021	0.896841	-0.157076
cg07735851	DNASE1	0.342724	0.206074	7.51663e-05	0.039021	0.91618	-0.126297
cg12552165	LAMC2	0.430769	0.778493	7.5344e-05	0.039021	0.921216	-0.118388
cg18189409	LOC400891	0.332629	0.41091	7.53878e-05	0.039021	0.852055	-0.230982
cg23918047	ARHGDIA	0.146119	0.431964	7.52255e-05	0.039021	0.746912	-0.42099
cg24643381	ADAMTS20	0.474543	0.113088	7.53651e-05	0.039021	0.789994	-0.340087
cg23992403	EPHX1	0.0978771	0.584813	7.54775e-05	0.0390228	0.982188	-0.0259283
cg06094523	SLC2A1	0.648781	0.107162	7.68509e-05	0.0391994	0.855127	-0.225789
cg07886712	EWSR1	0.461277	0.724842	7.66914e-05	0.0391994	0.700183	-0.514197
cg12446045		0.147853	0.620703	7.62148e-05	0.0391994	0.828256	-0.271851
cg12468273	HOXB2	0.78211	0.930189	7.70554e-05	0.0391994	1.37412	0.458508
cg17832688	PTPRF	0.423446	0.577782	7.63386e-05	0.0391994	0.923643	-0.114593
cg18879061	PPAP2C	0.38354	0.265086	7.63015e-05	0.0391994	0.902929	-0.147316
cg19159404	BAIAP2	0.0663402	0.621193	7.69046e-05	0.0391994	0.990076	-0.014389
cg19516279	G3BP1	0.0545361	0.40654	7.65804e-05	0.0391994	0.790105	-0.339883
cg22056112	NEK3	0.306612	0.164282	7.69992e-05	0.0391994	0.976956	-0.0336338
cg22800400	FRMD6	0.780372	0.950333	7.65638e-05	0.0391994	0.828137	-0.272059
cg22864355	SIVA1	0.439957	0.745125	7.7105e-05	0.0391994	0.892433	-0.164184
cg25740652	LIMCH1	0.569921	0.123438	7.67357e-05	0.0391994	0.855896	-0.224493
cg01836687	psiTPTE22	0.578667	0.220512	7.77188e-05	0.0393877	1.26847	0.343093
cg26857665	ZC3H3	0.154094	0.0914841	7.80541e-05	0.0394341	0.980539	-0.0283529
cg23848889	SHANK2	0.360123	0.241575	7.83117e-05	0.0395231	0.875211	-0.192297
cg02025871	LOC441204	0.296394	0.379111	7.87993e-05	0.0395568	0.949475	-0.0747979
cg02415014	LYNX1	0.677823	0.109719	7.86517e-05	0.0395568	0.894425	-0.160967
cg10400707	VANGL2	0.808369	0.289453	7.85485e-05	0.0395568	0.889528	-0.168889
cg15090915		0.520674	0.894068	7.8911e-05	0.0395568	0.877976	-0.187746
cg23959474		0.89677	0.103951	7.89487e-05	0.0395568	0.929204	-0.105932
ch.1.2093982R		0.123787	0.221629	7.88905e-05	0.0395568	0.751949	-0.411294
cg02014416	GNPAT	0.397006	0.991347	7.9099e-05	0.0395912	0.821885	-0.282992
cg03343942	SLC39A5	0.313084	0.733215	7.99526e-05	0.0399169	0.89262	-0.163882
cg07284546	FAM195A	0.155807	0.39915	7.99157e-05	0.0399169	0.932681	-0.100544
cg23118086	RASL12	0.108492	0.71729	7.99962e-05	0.0399169	2.68937	1.42727
cg11779900	FOXK2	0.104289	0.36964	8.03416e-05	0.0400481	0.900148	-0.151765
cg04347006	LOC388588	0.0769238	0.965972	8.04786e-05	0.0400752	1.31768	0.397997
cg09743199		0.445815	0.825316	8.08057e-05	0.0401969	0.789689	-0.340644
cg08416870	HLA-E	0.108474	0.332053	8.09165e-05	0.0402108	1.20658	0.270928
cg18693704	CMTM4	0.194028	0.499723	8.10723e-05	0.040247	0.712351	-0.48934
cg04536829	SEC61A1	0.192343	0.864647	8.14893e-05	0.0403303	0.788414	-0.342975
cg08805160	RPL27A	0.0615417	0.51289	8.1485e-05	0.0403303	1.53607	0.619247
cg15017278	MPG	0.568568	0.361121	8.25065e-05	0.0405034	0.760049	-0.395835
cg22511432		0.430981	0.778198	8.25064e-05	0.0405034	0.841668	-0.248677
cg23502298	SLC36A2	0.760435	0.835113	8.24106e-05	0.0405034	0.867593	-0.204909
cg09244174	BAIAP2L1	0.141276	0.858093	8.26353e-05	0.0405257	0.773694	-0.370165
cg11826324		0.342375	0.809465	8.31611e-05	0.0406603	0.921443	-0.118033
cg22863802	LOC401127	0.332063	0.126091	8.31498e-05	0.0406603	0.709374	-0.495382
cg00094063	PDP2	0.0992553	0.203672	8.3614e-05	0.0407136	0.87282	-0.196244
cg10432364	AK5	0.0637387	0.201942	8.36894e-05	0.0407136	1.06246	0.0874052
cg26361792		0.13545	0.419702	8.3405e-05	0.0407136	1.4534	0.539434
cg09095364	TNNT3	0.167818	0.702393	8.39437e-05	0.04076	0.884626	-0.17686
cg12074024		0.229878	0.900722	8.39526e-05	0.04076	0.907843	-0.139485
cg15183092	ATG9B	0.263461	0.565404	8.42818e-05	0.0408789	0.917607	-0.124051
cg02029203		0.61899	0.619721	8.45712e-05	0.0409784	0.809751	-0.30445
cg01823497	PTH1R	0.469368	0.203166	8.48038e-05	0.0410231	0.960222	-0.0585604
cg02629586	RDH16	0.267177	0.433219	8.49005e-05	0.0410231	0.827288	-0.273538
cg05612654		0.0741343	0.327803	8.54872e-05	0.0410231	0.891666	-0.165424
cg06933384	COL4A3BP	0.431376	0.872457	8.56078e-05	0.0410231	0.718293	-0.477355
cg11778714	DLG5	0.350611	0.335678	8.54555e-05	0.0410231	0.818719	-0.288559
cg12543748		0.315926	0.452101	8.5341e-05	0.0410231	0.889663	-0.168669
cg12909732		0.173017	0.95102	8.56516e-05	0.0410231	1.47063	0.556435
cg17397548		0.613304	0.831255	8.54626e-05	0.0410231	0.860918	-0.216052
cg23411150	GMDS	0.10914	0.943235	8.55745e-05	0.0410231	0.804373	-0.314063
cg23595055	DUSP27	0.147115	0.271924	8.56457e-05	0.0410231	0.848366	-0.237241
cg14333454	SFN	0.125344	0.630239	8.5899e-05	0.0410887	0.946577	-0.0792078
cg05250061	WWC2	0.419726	0.226683	8.70961e-05	0.0412014	0.908519	-0.138412
cg06543974		0.145083	0.987544	8.68104e-05	0.0412014	0.907482	-0.14006
cg06801852	JAG2	0.111083	0.369684	8.7153e-05	0.0412014	0.877662	-0.188262
cg08583570		0.263138	0.879714	8.67943e-05	0.0412014	0.849097	-0.235999
cg13380995		0.158336	0.63879	8.7048e-05	0.0412014	0.879547	-0.185167
cg16216311	SEMA3B	0.587838	0.227342	8.63303e-05	0.0412014	0.733008	-0.448099
cg18973101	TMEM79	0.143366	0.626789	8.66627e-05	0.0412014	0.876524	-0.190134
cg22718139	HMGCS2	0.42489	0.393402	8.63182e-05	0.0412014	0.972625	-0.0400437
cg27504292	FAM101A	0.124324	0.567111	8.70114e-05	0.0412014	0.658518	-0.602705
cg11966432	DLGAP2	0.0729542	0.839714	8.85182e-05	0.0413128	0.92096	-0.11879
cg14379108		0.356052	0.653418	8.76172e-05	0.0413128	0.853078	-0.22925
cg15294851	DYSF	0.0704707	0.460236	8.86651e-05	0.0413128	0.780287	-0.357923
cg18642234	GPX1	0.326738	0.941607	8.83706e-05	0.0413128	0.734946	-0.444291
cg20315739	PLA2G4E	0.16877	0.708942	8.80153e-05	0.0413128	0.85773	-0.221405
cg20568140		0.111441	0.685558	8.83076e-05	0.0413128	0.947776	-0.0773821
cg21545548		0.0644823	0.418133	8.78929e-05	0.0413128	0.863106	-0.212391
cg23636324	TGFBR3	0.238997	0.686457	8.85788e-05	0.0413128	1.2017	0.265076
cg26478215	SMOX	0.371731	0.914899	8.82672e-05	0.0413128	0.949225	-0.0751784
cg21341645	INSIG1	0.0803548	0.639359	8.88383e-05	0.0413419	0.895571	-0.15912
cg25722644	XKR5	0.246663	0.525	8.95377e-05	0.0414805	0.975435	-0.0358818
cg00733493	NACAD	0.141653	0.217917	8.97034e-05	0.0415177	0.899983	-0.15203
cg00206063		0.653832	0.694009	9.00258e-05	0.041554	0.767556	-0.381657
cg00558689	MDFI	0.195272	0.546582	9.00385e-05	0.041554	0.605273	-0.724342
cg01069738	RBP1	0.193983	0.471245	8.99458e-05	0.041554	0.818519	-0.288912
cg16499469		0.250231	0.89861	9.02047e-05	0.0415911	0.933789	-0.0988316
cg15258080	HK1	0.270415	0.996542	9.03991e-05	0.0416412	0.869498	-0.201746
cg15851799		0.116594	0.634602	9.10172e-05	0.0418763	0.976755	-0.0339309
cg16662250		0.105209	0.873423	9.1082e-05	0.0418763	0.963125	-0.0542054
cg01523600	TNFRSF10C	0.69438	0.0992659	9.1269e-05	0.0418852	0.923744	-0.114435
cg03562367	USP25	0.290958	0.58732	9.13267e-05	0.0418852	0.788077	-0.343591
cg15825417	MEIS3P1	0.341168	0.711931	9.15327e-05	0.0418852	1.30436	0.383347
cg17337668	MLLT6	0.0763547	0.771567	9.18463e-05	0.0419892	0.68259	-0.550909
cg04739149	C3orf26	0.405088	0.76515	9.3525e-05	0.042116	0.906388	-0.141799
cg06917772		0.508469	0.647906	9.29412e-05	0.042116	0.859935	-0.2177
cg07814776	EGFLAM	0.384328	0.0612248	9.25906e-05	0.042116	0.945018	-0.0815858
cg08178063		0.76364	0.949578	9.30489e-05	0.042116	0.924851	-0.112706
cg13045310	BAI3	0.919208	0.151537	9.37214e-05	0.042116	2.26305	1.17827
cg15842216	HMCN1	0.109322	0.887215	9.34603e-05	0.042116	1.3341	0.415862
cg16165748	POLA2	0.717108	0.334084	9.36399e-05	0.042116	0.740202	-0.434009
cg18324600	JAG2	0.213261	0.0715856	9.37719e-05	0.042116	0.911312	-0.133982
cg18786995	ZNF446	0.198311	0.362775	9.36634e-05	0.042116	0.697593	-0.519542
cg18914023		0.426649	0.342133	9.37718e-05	0.042116	0.754301	-0.406788
cg19769520	PXDN	0.0560817	0.911511	9.33471e-05	0.042116	0.87295	-0.196029
cg20326682	PRKCA	0.924353	0.947576	9.36839e-05	0.042116	0.962702	-0.0548391
cg24708831	CCDC85C	0.103502	0.703458	9.34334e-05	0.042116	1.26201	0.335724
cg26181316		0.388696	0.78663	9.3666e-05	0.042116	0.909948	-0.136144
cg25251478	DDR1	0.484309	0.932819	9.39128e-05	0.0421403	0.717668	-0.478612
cg22874695	C8orf40	0.250596	0.0813527	9.40057e-05	0.042143	1.27682	0.352555
cg13668823	BLCAP	0.748496	0.73013	9.42707e-05	0.0422208	0.806986	-0.309385
cg17298516	BCAR3	0.192016	0.410292	9.4527e-05	0.0422208	0.964302	-0.0524425
cg17601710	FKBP10	0.56971	0.974318	9.45235e-05	0.0422208	1.15625	0.209454
cg25934581	PGM2	0.205926	0.426993	9.44103e-05	0.0422208	0.918036	-0.123377
cg08946995		0.380957	0.195652	9.46288e-05	0.0422274	0.889226	-0.169378
cg04134235	FAM49A	0.436025	0.979279	9.49862e-05	0.0422338	0.862694	-0.213079
cg10533978	CNTNAP1	0.922642	0.971072	9.51098e-05	0.0422338	0.918238	-0.12306
cg13613174	D2HGDH	0.0529351	0.427072	9.52952e-05	0.0422338	0.895599	-0.159075
cg15401067		0.0978344	0.60711	9.5339e-05	0.0422338	1.3014	0.380066
cg17992670	LDLR	0.134463	0.157921	9.50438e-05	0.0422338	0.94594	-0.0801791
cg25470197	CECR6	0.132974	0.921026	9.51119e-05	0.0422338	0.872964	-0.196006
cg26271212		0.258426	0.6505	9.62652e-05	0.0425664	0.927183	-0.109075
cg13606420	TMEM14C	0.326615	0.255998	9.6484e-05	0.0425856	1.21682	0.283118
cg18732855	RPTOR	0.116257	0.704149	9.66594e-05	0.0426242	0.917842	-0.123682
cg00700638		0.473836	0.0729201	9.75021e-05	0.0426672	1.11408	0.155858
cg04482075	SEPX1	0.163552	0.259889	9.71414e-05	0.0426672	0.829856	-0.269068
cg07773769	PPM1M	0.202721	0.815473	9.7264e-05	0.0426672	0.841053	-0.249732
cg07805146		0.305038	0.979492	9.76259e-05	0.0426672	0.953194	-0.0691589
cg08059859	AP2A1	0.285392	0.39796	9.76355e-05	0.0426672	0.921142	-0.118504
cg24446823	NACC1	0.17386	0.510241	9.7453e-05	0.0426672	0.971136	-0.0422549
cg03035849	BACH2	0.173604	0.996889	9.81316e-05	0.0428454	0.936456	-0.0947168
cg26981593	VPS52	0.083704	0.548775	9.82824e-05	0.0428727	0.953227	-0.069108
cg15696816	RAI1	0.237015	0.583523	9.85258e-05	0.0429018	0.923592	-0.114673
cg01580655	PINX1	0.335249	0.327061	9.86786e-05	0.0429075	0.962174	-0.0556305
cg25810379	MEN1	0.0727034	0.684502	9.87158e-05	0.0429075	1.1733	0.23057
cg02313836		0.082668	0.0922713	9.89238e-05	0.0429595	0.840732	-0.250282
cg14048686		0.351172	0.408058	9.9042e-05	0.0429723	1.36696	0.450976
cg04350136	C6orf136	0.382063	0.272964	9.96851e-05	0.0430852	0.948285	-0.0766078
cg05051734	TRPV1	0.770885	0.891824	9.97457e-05	0.0430852	0.985761	-0.0206904
cg05473648	MIR708	0.151591	0.514491	9.9578e-05	0.0430852	0.846991	-0.239581
cg21500300	BCAT1	0.157787	0.157375	9.98654e-05	0.0430985	0.929707	-0.105152
cg15505615	COL9A3	0.12438	0.450839	9.99668e-05	0.043104	0.898303	-0.154725
cg00535248	NKD1	0.469497	0.717268	0.000100151	0.043127	0.933704	-0.0989632
cg05416955	CARD9	0.881242	0.72276	0.000100287	0.043127	0.873601	-0.194954
cg09260951	JOSD1	0.0975367	0.455893	0.000100284	0.043127	1.51614	0.600406
cg03366992	PDXK	0.293447	0.271376	0.000101094	0.0434356	0.9414	-0.0871199
cg12249809	ZNF792	0.111801	0.903157	0.000101501	0.0435486	1.33323	0.41493
cg17394304	BCL6	0.0619354	0.894241	0.000101648	0.0435486	0.849793	-0.234817
cg24230340	HTRA2	0.0991228	0.826885	0.000101716	0.0435486	0.853148	-0.229133
cg26286198		0.419965	0.378736	0.000102124	0.0436464	0.802601	-0.317245
cg03512643	C14orf45	0.53858	0.7591	0.000102234	0.0436553	1.33915	0.421323
cg06654691	PLEKHH3	0.386307	0.247402	0.000102536	0.0436686	0.785511	-0.348297
cg24884084	SPRR1B	0.340254	0.979366	0.000102577	0.0436686	0.700347	-0.513858
cg26921846	BACH1	0.455988	0.727601	0.000102626	0.0436686	1.36483	0.448719
cg27224547	CHCHD8	0.311645	0.538638	0.000102454	0.0436686	0.795372	-0.330298
cg24366127	BOC	0.485698	0.0615084	0.000102729	0.0436744	0.88477	-0.176626
cg03389944	RPTOR	0.0532823	0.619774	0.000103055	0.0437747	0.855238	-0.225603
cg26619035	STEAP4	0.525325	0.933528	0.000103225	0.0438087	0.907982	-0.139264
cg02650512	RPL23A	0.884963	0.549286	0.000105487	0.0438967	0.815854	-0.293618
cg02921623		0.638102	0.262805	0.000103535	0.0438967	0.815663	-0.293954
cg03082779	ZMYND8	0.217582	0.313922	0.000104302	0.0438967	0.82516	-0.277254
cg03108777	HCG27	0.238855	0.968697	0.000103771	0.0438967	0.839244	-0.252838
cg03902718	PRR5L	0.289316	0.672046	0.000104318	0.0438967	0.836726	-0.257173
cg04981574	ZNF346	0.0910643	0.304824	0.000105251	0.0438967	1.41855	0.504416
cg06173956	NKD1	0.150716	0.309807	0.000104312	0.0438967	0.920721	-0.119163
cg06867612	KCNN3	0.428621	0.217115	0.000103763	0.0438967	0.947301	-0.0781059
cg07068980		0.0542924	0.966383	0.000104877	0.0438967	0.845043	-0.242903
cg10442325		0.0964384	0.0886109	0.000104031	0.0438967	0.91877	-0.122224
cg13686615		0.255566	0.567635	0.000104588	0.0438967	1.55829	0.639966
cg19618279	COASY	0.0742477	0.783061	0.000104169	0.0438967	0.836895	-0.256882
cg20655761	FRMPD2	0.808313	0.821008	0.000105488	0.0438967	0.929178	-0.105973
cg21214467		0.05053	0.676637	0.000104993	0.0438967	0.88857	-0.170443
cg21716266	C6orf201	0.377955	0.643661	0.000105046	0.0438967	0.979251	-0.0302487
cg26666886	ANKRD11	0.458584	0.626446	0.000104207	0.0438967	0.775904	-0.36605
cg27223543	RNF220	0.344842	0.73124	0.000105512	0.0438967	1.38519	0.470081
cg17560015	PLEC1	0.37015	0.42091	0.0001059	0.0440205	0.716288	-0.481388
cg12554634	SCAF1	0.731178	0.535057	0.000106188	0.0441025	0.888501	-0.170555
cg18055467	LMX1B	0.556681	0.948552	0.000106413	0.0441238	0.741351	-0.431771
cg24685751	TMC3	0.143753	0.230599	0.000106422	0.0441238	0.93578	-0.0957586
cg14136042	ATP6V1G2	0.0929405	0.990118	0.000107012	0.0442552	0.881842	-0.181408
cg07579831	SHANK2	0.20229	0.635091	0.000107917	0.0442761	0.85713	-0.222415
cg08716736	C20orf79	0.571496	0.115081	0.000107828	0.0442761	0.8532	-0.229045
cg17115419		0.107766	0.582425	0.000107714	0.0442761	0.817165	-0.2913
cg17411913	CDH23	0.289203	0.569672	0.000107655	0.0442761	0.749257	-0.416468
cg23329028	IL1RAPL1	0.291966	0.473914	0.000108066	0.0442761	2.34626	1.23036
cg24841318	PROCA1	0.693392	0.261479	0.000107699	0.0442761	0.828588	-0.271273
cg06754606	PITPNM1	0.391708	0.750273	0.000108517	0.0443861	1.05674	0.0796205
cg07267550	PRCD	0.365406	0.630737	0.000108472	0.0443861	1.10102	0.138845
cg13062455	SEL1L	0.267542	0.628738	0.00010903	0.044446	0.778597	-0.361052
cg25807671	PNPLA6	0.3217	0.304261	0.000108999	0.044446	0.893008	-0.163254
cg26218809	ARHGEF10L	0.0647262	0.280629	0.000108848	0.044446	0.956441	-0.0642528
cg27032184	TRMU	0.630578	0.92781	0.000108762	0.044446	0.796145	-0.328896
cg05358946	INPP4A	0.721663	0.584749	0.000109582	0.044559	0.924034	-0.113982
cg07635132	DCTPP1	0.191832	0.911466	0.000109546	0.044559	0.905642	-0.142988
cg14618681	E2F1	0.459741	0.515453	0.000109574	0.044559	0.844333	-0.244116
cg26922451		0.423662	0.867852	0.000109831	0.0446229	0.859219	-0.218903
cg08239694	SAE1	0.233124	0.803196	0.000109996	0.0446525	0.946862	-0.0787741
cg09732563	POLE4	0.203927	0.255106	0.000110736	0.0449153	0.911494	-0.133695
cg01032220	NR1I2	0.458656	0.436868	0.000111339	0.0449967	0.964918	-0.0515223
cg26581503		0.788174	0.8981	0.000111176	0.0449967	0.858245	-0.220538
cg07433152	MARCH10	0.791846	0.298015	0.000111883	0.0450643	0.80283	-0.316834
cg13997759	CAPN12	0.107981	0.524174	0.000112031	0.0450643	0.848974	-0.236208
cg06480942	STX1A	0.139847	0.442365	0.00011224	0.045111	0.801347	-0.319501
cg17338821	FLNB	0.278483	0.764132	0.000113398	0.0454259	0.838404	-0.254283
cg00179906	HS3ST3B1	0.0825745	0.316764	0.000113594	0.0454667	0.932531	-0.100776
cg16465129	CSF2	0.239136	0.375386	0.000113753	0.0454929	0.987681	-0.0178835
cg17808839		0.699539	0.315245	0.000113974	0.0455062	0.954695	-0.0668886
cg02808829	ROMO1	0.539685	0.562799	0.000114337	0.0455763	0.811411	-0.301496
cg24725201	KCNQ1	0.162883	0.638954	0.000114266	0.0455763	0.901417	-0.149734
cg24706992		0.0834391	0.627688	0.000114665	0.0456513	0.943172	-0.0844076
cg01922580	PCSK6	0.294689	0.437196	0.000115575	0.045814	0.970963	-0.0425118
cg08903389	AUTS2	0.0640078	0.893058	0.000115594	0.045814	0.960233	-0.0585439
cg09868111	PARVA	0.125521	0.307625	0.000115413	0.045814	0.86284	-0.212834
cg06474428	PNKP	0.125983	0.499604	0.00011588	0.0458154	0.888909	-0.169892
cg08258224		0.757101	0.923492	0.000115798	0.0458154	0.934633	-0.0975274
cg16848821	PNPLA6	0.0735566	0.863913	0.000116055	0.0458472	0.991506	-0.0123073
cg03177025	BRE	0.195994	0.293004	0.000116171	0.0458558	0.877934	-0.187816
cg13639536	GYG1	0.317875	0.989361	0.000116464	0.0458965	0.957896	-0.0620588
cg18717146	C19orf25	0.56778	0.719681	0.000116391	0.0458965	0.883024	-0.179476
cg11194994	PEA15	0.503992	0.743084	0.000117143	0.0460893	0.796475	-0.328299
cg14659978	FAM178B	0.572792	0.839599	0.000117413	0.0461581	0.828562	-0.271319
cg06410849	RRAD	0.390067	0.485572	0.000117617	0.0461638	0.885103	-0.176082
cg15980492	SFRS4	0.201112	0.296714	0.000117582	0.0461638	1.11023	0.150859
cg08599266	ADCY3	0.423528	0.617486	0.000117898	0.0462364	0.849131	-0.23594
cg08660883		0.148079	0.321298	0.000118606	0.0462496	0.963662	-0.0534003
cg08724517	MAP9	0.367555	0.383785	0.00011878	0.0462496	0.788562	-0.342704
cg11127874	AHNAK	0.263043	0.976027	0.000118642	0.0462496	0.847669	-0.238428
cg12232388		0.209134	0.762289	0.000118328	0.0462496	0.743464	-0.427666
cg13607218		0.108747	0.257429	0.000118194	0.0462496	0.923646	-0.114588
cg15082983		0.458703	0.173702	0.000118789	0.0462496	0.881962	-0.181211
cg27087243	SLC17A4	0.405885	0.223533	0.000118202	0.0462496	0.849045	-0.236087
cg23632752	LOC100133612	0.427241	0.529744	0.000119033	0.0463076	0.879226	-0.185694
cg09709641	DTX2	0.064759	0.156983	0.000119143	0.0463133	0.905939	-0.142514
cg13579205	MAN2A2	0.614845	0.542232	0.000119405	0.0463465	0.957084	-0.0632827
cg01963224		0.348632	0.364789	0.000119724	0.0463907	0.932642	-0.100604
cg16147196	CDC20	0.412724	0.173119	0.000119669	0.0463907	0.930238	-0.104328
cg05573434	SORCS2	0.427881	0.426382	0.000119979	0.0464464	0.799486	-0.322855
cg14898177	CACNA1C	0.376593	0.286793	0.000120059	0.0464464	0.952443	-0.0702947
cg26585416	DAPK3	0.548487	0.755122	0.00012026	0.046487	0.782016	-0.35473
cg25277100	EXOC3L2	0.365978	0.44254	0.00012062	0.0465889	0.913254	-0.130912
cg11136041		0.623936	0.938692	0.000121071	0.0466149	0.841702	-0.248618
cg15872437	ITGA9	0.137927	0.790433	0.000120787	0.0466149	0.920039	-0.120233
cg16482759	CHFR	0.599701	0.200342	0.000121297	0.0466278	1.18174	0.240912
ch.10.30081984F		0.537755	0.325035	0.000121208	0.0466278	0.731596	-0.450882
cg01244006	SCNN1A	0.439848	0.882941	0.00012158	0.0466353	0.709866	-0.494382
ch.6.952513R	BTBD9	0.196695	0.635086	0.000121581	0.0466353	0.732198	-0.449694
cg25749318	C6orf120	0.473767	0.57106	0.000121919	0.046719	0.752556	-0.41013
cg02410867	TPM4	0.113942	0.699639	0.00012202	0.046721	0.920731	-0.119148
cg24578004	DFFB	0.234568	0.898763	0.000122207	0.0467557	0.868656	-0.203143
cg13792694	FANCC	0.47307	0.498884	0.000122697	0.0467956	0.890819	-0.166796
cg24502342		0.286748	0.310325	0.000122528	0.0467956	1.68066	0.749028
cg13057055		0.287328	0.784317	0.000123037	0.0468519	0.834471	-0.261066
cg20100936	CRKL	0.133918	0.24113	0.00012301	0.0468519	1.19236	0.253819
cg23485639	ZNF165	0.159827	0.17405	0.000123149	0.0468575	0.926995	-0.109366
cg03879160		0.131865	0.968108	0.000123562	0.0469413	0.886742	-0.173413
cg24876035	KIAA1543	0.117499	0.816252	0.000123671	0.0469459	1.00219	0.00315393
cg16654851	PDIA4	0.256324	0.951967	0.000123847	0.046976	1.16828	0.224391
cg07724654		0.223317	0.857215	0.000124173	0.0470628	1.0309	0.0439051
cg25834632	ZC3H3	0.697854	0.6156	0.000124291	0.0470709	0.938309	-0.0918645
cg11073255	VARS	0.774823	0.748279	0.000124585	0.0471453	0.843708	-0.245185
cg12089360	CLN8	0.38446	0.0906611	0.000124782	0.0471832	0.96283	-0.0546475
cg07957458	MMP24	0.0816227	0.342421	0.000125022	0.047237	0.984929	-0.0219081
cg03302897	P2RY6	0.105168	0.932672	0.000125297	0.0472588	0.821171	-0.284246
cg23284646	MED28	0.0717527	0.71067	0.000125372	0.0472588	1.33929	0.421468
cg16467919	MTL5	0.0647035	0.277905	0.000125647	0.0473104	0.930901	-0.1033
cg04271289	SBNO2	0.261374	0.85699	0.000125836	0.0473236	1.13358	0.180891
cg07524873	PDE2A	0.239074	0.774574	0.000125992	0.0473455	0.834398	-0.261192
cg14627091	C3orf25	0.402965	0.938968	0.000126094	0.0473474	0.9451	-0.0814612
cg11729107	CCR7	0.120087	0.243298	0.000126945	0.0475576	0.962605	-0.0549845
cg19722391	HIST1H1T	0.0590217	0.232244	0.000127046	0.0475576	0.885338	-0.1757
cg12863717	KPNA3	0.281338	0.902265	0.000127696	0.047664	1.20974	0.274694
cg13590816	PRRC1	0.102507	0.777206	0.000127693	0.047664	1.24389	0.314864
cg21157065	LCN2	0.878968	0.653971	0.000127723	0.047664	0.945332	-0.0811076
cg05914034	FBXL18	0.28613	0.978435	0.000128021	0.0476856	0.946208	-0.0797711
cg26603047	FAM38A	0.21171	0.285839	0.000128084	0.0476856	0.965007	-0.051389
cg27168858	DHCR24	0.127978	0.702198	0.00012799	0.0476856	0.771457	-0.374342
cg15585576	AUTS2	0.535616	0.665721	0.000128318	0.0476905	0.980849	-0.0278971
cg23244877	TSEN54	0.520053	0.824806	0.000128637	0.0477483	0.922227	-0.116806
cg04285855	PACS2	0.0890885	0.0780474	0.000128821	0.047769	0.956362	-0.0643717
cg14352032		0.18565	0.711407	0.000128889	0.047769	0.848686	-0.236698
cg07167185	LYPLA2	0.0644968	0.658141	0.000129141	0.0478259	0.937053	-0.0937968
cg03518179	MEF2D	0.313913	0.49974	0.000129388	0.0478441	1.59548	0.673989
cg13555464	NFIL3	0.124832	0.980846	0.000129524	0.0478581	0.834651	-0.260754
cg02763798	XRCC6BP1	0.421353	0.952738	0.000129773	0.047887	1.31273	0.392575
cg08045489	LRRC37B2	0.59305	0.477364	0.0001298	0.047887	0.811703	-0.300977
cg13456321	NFATC1	0.142921	0.661129	0.000130024	0.0479333	0.962633	-0.054943
cg02536026	ARRB1	0.216519	0.165742	0.000130529	0.0479753	0.869616	-0.20155
cg12311514		0.276963	0.591964	0.000130444	0.0479753	0.95802	-0.0618722
cg23091122	SYPL2	0.150692	0.574649	0.000130616	0.0479753	0.833619	-0.26254
cg23877720	VWC2	0.169912	0.731686	0.000130519	0.0479753	1.80569	0.852552
cg16774105		0.120705	0.551578	0.000130812	0.0480051	0.957488	-0.0626733
cg23114435	CD247	0.212967	0.49818	0.000131168	0.0480996	0.835139	-0.259911
cg05131266	C14orf159	0.709207	0.439484	0.000131379	0.0481162	0.83511	-0.259961
cg08840665	KDM6B	0.52213	0.416817	0.000131412	0.0481162	0.897093	-0.156671
cg07247103	BANP	0.535012	0.511432	0.000131806	0.0481514	0.980084	-0.0290234
cg12721603	ORAOV1	0.0672977	0.801746	0.000131747	0.0481514	0.954748	-0.0668081
cg01382860	TRPM4	0.289043	0.277109	0.000131986	0.0481675	0.958361	-0.0613585
cg11134246	CCDC24	0.0565756	0.964002	0.000132199	0.0481675	0.952893	-0.0696131
cg16063519	C2orf89	0.439059	0.813597	0.000132346	0.0481675	1.16781	0.223802
cg22829799	GRAMD4	0.284905	0.819041	0.000132258	0.0481675	0.993908	-0.00881586
ch.12.41530717F		0.0643693	0.875354	0.000132062	0.0481675	0.796429	-0.328383
cg07342559	SV2B	0.72331	0.917777	0.000132667	0.0482257	0.899037	-0.153548
cg11465639		0.150333	0.750817	0.000132804	0.0482257	0.872982	-0.195977
cg01832036	DLX4	0.0606546	0.34897	0.000134389	0.0483648	0.42854	-1.2225
cg07564598	WSB1	0.211727	0.161182	0.000133756	0.0483648	0.804568	-0.313714
cg08591048	RIMBP3C	0.225543	0.479896	0.000134155	0.0483648	0.940585	-0.0883691
cg09257735	ITPK1	0.165498	0.431471	0.00013488	0.0483648	0.798073	-0.325408
cg09877164	TPX2	0.079358	0.720506	0.000134147	0.0483648	0.843312	-0.245862
cg11811510	CEACAM1	0.897292	0.716051	0.000133844	0.0483648	0.802387	-0.31763
cg12115567	FAM160A2	0.193353	0.753296	0.000134216	0.0483648	1.28132	0.357627
cg13466284	SFN	0.384162	0.806165	0.000134678	0.0483648	0.883733	-0.178317
cg16408856	VWA3B	0.21115	0.294117	0.000134522	0.0483648	0.773343	-0.370819
cg17547898	FGF2	0.43899	0.885898	0.000134605	0.0483648	0.947196	-0.0782658
cg18124134	FAM101A	0.189812	0.910812	0.00013487	0.0483648	0.995125	-0.00705031
cg26309264	LHX8	0.217333	0.677208	0.000134415	0.0483648	1.46268	0.548619
cg10608858	PRKAG2	0.499926	0.322039	0.00013522	0.0484126	0.915903	-0.126733
cg20696988	APLP2	0.112712	0.56049	0.000135279	0.0484126	0.928763	-0.106618
cg05139861		0.435938	0.162738	0.00013556	0.0484231	0.963717	-0.0533178
cg14919455	RREB1	0.383388	0.994869	0.000135465	0.0484231	0.917432	-0.124327
cg06030362	ZFPM1	0.421619	0.463621	0.000135908	0.0484516	0.941655	-0.0867292
cg09548162		0.275751	0.893122	0.00013602	0.0484516	1.14141	0.190819
cg15826006	FLJ43950	0.153045	0.975688	0.000135958	0.0484516	0.918496	-0.122655
cg16562724	ESRP2	0.179244	0.547314	0.000136154	0.0484638	0.840501	-0.250679
cg01285349	FBXL17	0.134733	0.107892	0.000136702	0.0484917	1.07803	0.108401
cg15003812	TTC23L	0.240847	0.154591	0.000136717	0.0484917	0.834635	-0.260782
cg27343001	MED26	0.272489	0.579677	0.000136732	0.0484917	1.27425	0.349649
cg05374756		0.17748	0.522025	0.000137164	0.0485383	0.968436	-0.0462715
cg24474409	ACTR3C	0.203639	0.0889785	0.000137032	0.0485383	0.843843	-0.244954
cg25277632	DCLRE1C	0.585564	0.96354	0.000137872	0.0486825	0.863933	-0.211008
cg14584702	USHBP1	0.136004	0.502481	0.000138043	0.0487075	0.7126	-0.488836
cg19370689	LRRC17	0.231884	0.589089	0.000138203	0.0487287	0.928142	-0.107582
cg02516101	CSNK1E	0.512176	0.423973	0.00013883	0.0488787	0.692913	-0.529254
cg11650164		0.144567	0.569575	0.000138773	0.0488787	0.89133	-0.165969
cg02930665	TCF23	0.265205	0.719391	0.000139009	0.0489063	0.978328	-0.0316098
cg25036234	EFR3B	0.388679	0.379077	0.000139223	0.0489461	1.20362	0.267379
cg10820376	SETD1B	0.0966799	0.508043	0.000139493	0.04897	0.571421	-0.807373
cg17260383	PPP3CC	0.0588232	0.971874	0.000139597	0.0489712	1.49195	0.577203
cg01966665	SCNM1	0.364437	0.0856262	0.00014013	0.0490871	0.678834	-0.558869
cg23894287	PLEKHA2	0.679006	0.873858	0.000140809	0.0492893	1.29865	0.377018
cg04358685	MKRN2	0.316472	0.48458	0.000141219	0.0493974	1.39871	0.484101
cg02779724		0.872921	0.295091	0.000141596	0.049411	0.772109	-0.373124
cg05157492	CLIC1	0.928702	0.0712928	0.000141816	0.049411	0.862679	-0.213104
cg06951627		0.476657	0.420342	0.000141524	0.049411	0.914282	-0.129288
cg12579534	IQSEC1	0.163151	0.788646	0.000141869	0.049411	0.991765	-0.0119294
cg24787238	MAD1L1	0.110425	0.504689	0.000141376	0.049411	1.08329	0.11542
cg04510420	BANP	0.402385	0.250401	0.000142024	0.0494296	1.10047	0.138124
cg04156940	EGFR	0.470616	0.952792	0.000142419	0.0495315	0.882193	-0.180834
cg04365699		0.825835	0.575647	0.000142811	0.0495465	0.79667	-0.327945
cg14820573	POLR3K	0.104793	0.375212	0.000142743	0.0495465	0.934555	-0.0976478
cg00514353	PCDH1	0.27628	0.721999	0.000143014	0.049561	0.910179	-0.135777
cg03784048		0.37028	0.12961	0.000143386	0.0495877	0.745028	-0.424634
cg19239783	MIR548F1	0.327278	0.0943952	0.000143352	0.0495877	0.916291	-0.126122
cg19612574	MAPK8	0.334683	0.203493	0.00014426	0.0497091	0.886395	-0.173978
cg13787850		0.506155	0.775271	0.000145131	0.0498324	0.798393	-0.324828

## Sheet: Transcriptomics
Feature	Gene symbol	Lilliefors p-value	Levene p-value	t-test p-value	BH q-value	IUGR/control fold-change	log2 fold-change
ILMN_1695719	EIF2C2	0.362653	0.143169	7.53213e-11	2.4089e-06	0.737855	-0.438591
ILMN_3235984	LOC100134688	0.450073	0.268475	1.01807e-10	2.4089e-06	0.815696	-0.293896
ILMN_1796490	GRINA	0.094616	0.0505575	2.75084e-09	4.33926e-05	0.669562	-0.57871
ILMN_1788462	AMD1	0.275634	0.308633	6.29815e-09	7.45118e-05	1.51406	0.598425
ILMN_1717726	FLJ43752	0.361047	0.549317	1.06571e-08	8.76147e-05	1.08753	0.121053
ILMN_1807972	MICAL1	0.11038	0.350423	1.6744e-08	9.90468e-05	0.769871	-0.377311
ILMN_3307158	ATG4A	0.335926	0.354661	8.72539e-08	0.000375374	1.21839	0.284976
ILMN_1685156	ADCY6	0.138279	0.410482	1.51871e-07	0.000598915	0.787529	-0.344594
ILMN_1912619	HS.568058	0.413459	0.0607248	1.6493e-07	0.000600383	0.540944	-0.886448
ILMN_1773847	DYNC1I2	0.113854	0.054006	2.32149e-07	0.000732399	1.1689	0.225155
ILMN_1674394	C20ORF3	0.114635	0.144758	2.88158e-07	0.000743607	0.672586	-0.57221
ILMN_1775655	LOC128102	0.48072	0.890469	2.98555e-07	0.000743607	1.18988	0.250812
ILMN_2397199	NDEL1	0.752239	0.708228	2.8584e-07	0.000743607	1.13135	0.17805
ILMN_1693291	LOC647219	0.286392	0.418525	3.50854e-07	0.000754702	1.0785	0.109031
ILMN_1658911	LOC647349	0.0802112	0.0991926	6.15116e-07	0.00126561	1.60089	0.67887
ILMN_2123871	TMEM18	0.476698	0.300787	6.45532e-07	0.00127285	0.924588	-0.113117
ILMN_1695645	CETN2	0.080876	0.19408	8.01716e-07	0.00140517	1.23792	0.307913
ILMN_3228585	LOC728661	0.287664	0.0588792	1.04499e-06	0.0016484	0.76223	-0.391702
ILMN_2386982	PRKCZ	0.372877	0.282842	1.11833e-06	0.00170719	0.79649	-0.328272
ILMN_1674135	RALGPS1	0.0627945	0.658297	1.30205e-06	0.0017653	0.830845	-0.267348
ILMN_1720476	PHF2	0.514294	0.134379	1.27217e-06	0.0017653	0.81173	-0.300929
ILMN_1872564	HS.133261	0.180611	0.902373	1.30561e-06	0.0017653	0.663495	-0.591843
ILMN_1803720	SLC16A5	0.177622	0.554186	1.65172e-06	0.00200422	0.868158	-0.20397
ILMN_2311761	AP3S1	0.162757	0.120183	1.6403e-06	0.00200422	1.48474	0.57021
ILMN_1767658	RRS1	0.512169	0.234375	2.0641e-06	0.00233607	1.21162	0.276934
ILMN_1738866	DEXI	0.0991294	0.076145	2.24448e-06	0.00241399	1.46257	0.548504
ILMN_1703686	BRF1	0.0720668	0.31014	2.56484e-06	0.00257375	0.905761	-0.142797
ILMN_1781097	UBXN4	0.874415	0.151714	2.57058e-06	0.00257375	0.86904	-0.202505
ILMN_1772834	LPIN3	0.427145	0.32907	2.75658e-06	0.002609	1.05468	0.0767996
ILMN_2084059	SLC12A4	0.290411	0.0807194	2.74461e-06	0.002609	0.742544	-0.429452
ILMN_1760303	PIK3R1	0.409892	0.943753	3.34616e-06	0.0028791	1.4682	0.554049
ILMN_1680692	NUCKS1	0.419872	0.571349	3.87116e-06	0.00321546	0.810359	-0.303366
ILMN_2343047	ABCB9	0.0863779	0.173881	3.87299e-06	0.00321546	0.90478	-0.144361
ILMN_1798619	KCTD17	0.195474	0.67101	4.31276e-06	0.00326228	0.812487	-0.299583
ILMN_1810127	ZNF789	0.603272	0.901702	4.12973e-06	0.00326228	0.899427	-0.152922
ILMN_2211728	GUCA1B	0.258296	0.185056	4.21198e-06	0.00326228	0.900795	-0.150729
ILMN_2349610	DPH3	0.262679	0.851672	4.343e-06	0.00326228	1.23136	0.300249
ILMN_1669433	KIAA0913	0.140514	0.054369	4.57818e-06	0.00326566	0.735238	-0.443716
ILMN_1678919	YOD1	0.867298	0.211082	4.6593e-06	0.00326566	1.29809	0.376385
ILMN_1694041	PDCL	0.13638	0.160716	4.62639e-06	0.00326566	1.14262	0.192343
ILMN_1806692	HEXB	0.0783947	0.719196	4.69253e-06	0.00326566	1.67892	0.747532
ILMN_1733757	LOC374395	0.232437	0.730291	5.23974e-06	0.00354229	1.35697	0.440388
ILMN_1783448	DYNC1LI2	0.260945	0.0811127	5.58778e-06	0.00367265	0.885009	-0.176235
ILMN_1786908	KRTAP26-1	0.536692	0.496996	5.80064e-06	0.00369959	1.99643	0.997421
ILMN_3228595	LOC729768	0.137134	0.174049	5.86331e-06	0.00369959	1.36109	0.444766
ILMN_1728975	SCO1	0.544089	0.2096	6.0301e-06	0.00370601	1.23481	0.304286
ILMN_1811272	GPR81	0.0621152	0.767333	5.99687e-06	0.00370601	1.19999	0.263023
ILMN_1657283	ALKBH5	0.085381	0.192661	6.67481e-06	0.00402995	1.26017	0.333621
ILMN_1730236	LOC652265	0.12318	0.513794	6.82719e-06	0.00402995	1.08301	0.115045
ILMN_1661648	LOC387756	0.210654	0.73358	8.45299e-06	0.00449462	0.931904	-0.101747
ILMN_1686662	C15ORF28	0.158004	0.0688989	8.43796e-06	0.00449462	0.836104	-0.258245
ILMN_1679428	CHIC2	0.107051	0.0803866	9.12134e-06	0.00473761	1.31356	0.393481
ILMN_1681189	LOC642154	0.0989557	0.971191	9.33116e-06	0.00473761	1.0883	0.12207
ILMN_1750051	FLJ39827	0.530482	0.285479	9.42328e-06	0.00473761	1.07569	0.10526
ILMN_1771376	PEA15	0.65391	0.0753733	9.87764e-06	0.00476979	1.3594	0.442974
ILMN_1854765	HS.481659	0.0586664	0.202516	1.03117e-05	0.0049291	0.816016	-0.293331
ILMN_1711886	ALG3	0.364453	0.139092	1.06282e-05	0.0050296	1.29792	0.376204
ILMN_1715635	ATP6V0E1	0.336754	0.480886	1.14727e-05	0.0052204	1.35684	0.440251
ILMN_3237977	AVL9	0.188328	0.0586876	1.12649e-05	0.0052204	1.1761	0.234007
ILMN_1684771	PGRMC1	0.36954	0.191828	1.24771e-05	0.00562336	1.29608	0.374152
ILMN_1665260	FLJ25996	0.582054	0.356295	1.30047e-05	0.00575159	0.735274	-0.443645
ILMN_1692826	UNKL	0.197635	0.181874	1.4171e-05	0.00584097	0.804672	-0.313527
ILMN_2041236	GARNL4	0.441656	0.0848237	1.37357e-05	0.00584097	0.630611	-0.665178
ILMN_2099277	HTRA4	0.199752	0.887957	1.4104e-05	0.00584097	7.33198	2.8742
ILMN_3235775	LOC553137	0.393201	0.290363	1.48721e-05	0.0060672	0.85395	-0.227777
ILMN_1701711	BRD8	0.565868	0.090568	1.58386e-05	0.00629858	0.880651	-0.183357
ILMN_1682518	LOC653197	0.62751	0.67408	1.66937e-05	0.00637094	0.872071	-0.197482
ILMN_1674376	ANGPTL4	0.44465	0.305344	1.69959e-05	0.00638332	0.808188	-0.307237
ILMN_1718769	ITSN1	0.183392	0.745043	1.69621e-05	0.00638332	1.22827	0.296624
ILMN_1675221	DGKZ	0.647865	0.171648	1.83098e-05	0.00663159	1.27452	0.349954
ILMN_1660424	AFAP1	0.389747	0.250537	2.17009e-05	0.00744167	1.61146	0.688365
ILMN_1712786	AHCYL2	0.0927128	0.219219	2.16257e-05	0.00744167	0.823796	-0.279641
ILMN_1859127	HS.190748	0.234246	0.657049	2.2918e-05	0.00774677	1.97331	0.980617
ILMN_2072391	SNORD31	0.145291	0.383937	2.41332e-05	0.00796505	1.11259	0.153919
ILMN_2232084	ABCA11	0.271826	0.648111	2.4237e-05	0.00796505	0.923431	-0.114924
ILMN_1792002	PAPPA2	0.55242	0.433664	2.44298e-05	0.00797304	2.34469	1.2294
ILMN_1697654	PLA2G6	0.654915	0.908789	2.54003e-05	0.00817699	0.912232	-0.132527
ILMN_1756443	INHA	0.209436	0.515597	2.67997e-05	0.00845494	2.68479	1.42481
ILMN_3250066	C18ORF2	0.12832	0.269871	2.67978e-05	0.00845494	0.849561	-0.235211
ILMN_1671494	USP5	0.327161	0.332001	2.88636e-05	0.0085221	0.840857	-0.250068
ILMN_1736623	NCKIPSD	0.0809656	0.665991	2.91502e-05	0.0085221	1.15935	0.213314
ILMN_1797813	SUZ12	0.808432	0.493	2.84684e-05	0.0085221	0.850936	-0.232877
ILMN_2044061	OR2L13	0.210025	0.390894	2.91106e-05	0.0085221	1.46998	0.5558
ILMN_2099783	ATP6V1F	0.0928505	0.088119	2.79105e-05	0.0085221	1.37803	0.462606
ILMN_2409078	SNHG10	0.17502	0.101314	2.85879e-05	0.0085221	1.10058	0.138261
ILMN_3272378	EZR	0.263382	0.246676	2.84632e-05	0.0085221	1.17687	0.234959
ILMN_3273229	LOC100129781	0.261021	0.624146	2.92456e-05	0.0085221	2.06877	1.04877
ILMN_1741148	ALDOA	0.457027	0.30832	2.95705e-05	0.00853272	1.27812	0.354026
ILMN_2204545	ST3GAL4	0.266774	0.141521	3.03702e-05	0.00865789	0.632198	-0.661551
ILMN_1716382	LOC387882	0.16685	0.539797	3.11876e-05	0.00868171	1.98056	0.98591
ILMN_1739151	MGAT2	0.625103	0.132672	3.11477e-05	0.00868171	1.06372	0.0891174
ILMN_1761199	SLCO2B1	0.483397	0.766753	3.10173e-05	0.00868171	0.719894	-0.474144
ILMN_1682919	PAFAH2	0.0566348	0.581696	3.19936e-05	0.00875164	0.769786	-0.377471
ILMN_1666503	DENND2A	0.188202	0.20682	3.24352e-05	0.00882144	1.81579	0.860595
ILMN_2126344	SEC16A	0.101652	0.764424	3.30688e-05	0.00889155	0.822947	-0.281129
ILMN_1758679	TMEM168	0.714823	0.671245	3.39679e-05	0.00906185	0.793419	-0.333845
ILMN_1811034	LOC649593	0.29897	0.307693	3.42766e-05	0.00906185	0.950321	-0.0735139
ILMN_1807074	MIF	0.158237	0.231565	3.47248e-05	0.00912392	1.37628	0.46077
ILMN_2408645	LOC653566	0.393438	0.0604528	3.50898e-05	0.00912392	1.35845	0.441964
ILMN_2412849	SLC5A10	0.0514909	0.144599	3.5612e-05	0.00915432	1.1177	0.160527
ILMN_3212373	LOC727803	0.366327	0.161945	3.57213e-05	0.00915432	1.21519	0.281187
ILMN_1653404	NKIRAS2	0.182387	0.743131	3.80949e-05	0.00953296	0.839041	-0.253187
ILMN_1693004	C20ORF117	0.140508	0.0994974	3.83515e-05	0.00953296	0.778002	-0.362154
ILMN_1731922	LOC644931	0.168516	0.0866401	3.89168e-05	0.00954227	0.690875	-0.533504
ILMN_1656066	TNPO2	0.686687	0.0529237	3.98721e-05	0.00967134	0.848288	-0.237374
ILMN_1657288	GUSBL2	0.160318	0.284622	3.97671e-05	0.00967134	0.899255	-0.153198
ILMN_1769665	RAB5C	0.426881	0.219999	4.0465e-05	0.00967134	0.796094	-0.328989
ILMN_2194828	C16ORF53	0.0880298	0.0872699	4.04268e-05	0.00967134	1.18937	0.250193
ILMN_2337931	CXCR5	0.0585611	0.889499	4.03381e-05	0.00967134	1.05261	0.0739761
ILMN_1764850	HPCAL1	0.200672	0.376541	4.11313e-05	0.00968385	2.07473	1.05293
ILMN_1761159	ESYT1	0.272834	0.802488	4.2613e-05	0.00990981	1.22477	0.292508
ILMN_3219695	LOC441711	0.140244	0.27636	4.27192e-05	0.00990981	1.06692	0.0934544
ILMN_1768129	ZNF43	0.293071	0.880909	4.31307e-05	0.00994368	0.901797	-0.149126
ILMN_1651229	IPO13	0.105186	0.209595	4.61527e-05	0.0102539	0.84572	-0.241749
ILMN_1662910	SFXN3	0.110024	0.287741	4.53453e-05	0.0102539	1.13895	0.187701
ILMN_1697793	SYNJ2BP	0.124576	0.162063	4.59791e-05	0.0102539	0.839829	-0.251833
ILMN_1809931	NDRG1	0.0916062	0.441998	4.68622e-05	0.0103629	2.30517	1.20487
ILMN_1812776	FBXO28	0.765113	0.579885	4.89484e-05	0.010724	1.15452	0.207298
ILMN_1768470	EIF4G1	0.386264	0.114442	5.01841e-05	0.0109441	0.857281	-0.222159
ILMN_1715068	AQP9	0.689115	0.766702	5.11471e-05	0.0109765	1.16586	0.221395
ILMN_1740165	C14ORF102	0.191596	0.121741	5.13375e-05	0.0109765	0.75069	-0.413711
ILMN_1765825	WDR23	0.53163	0.0721975	5.08426e-05	0.0109765	0.852623	-0.23002
ILMN_1795964	UBR1	0.0773804	0.65179	5.17246e-05	0.0109765	1.13525	0.183014
ILMN_1714880	LIMS3	0.289704	0.108108	5.22653e-05	0.0109927	1.09146	0.126257
ILMN_1783695	EPRS	0.618335	0.247636	5.2948e-05	0.0110422	1.2414	0.311973
ILMN_1768176	CXORF26	0.535003	0.119954	5.38168e-05	0.0111701	1.14262	0.19234
ILMN_1664922	FLNB	0.0759176	0.756412	5.46858e-05	0.0112517	2.0088	1.00634
ILMN_1746578	SLC23A2	0.115188	0.247538	5.45459e-05	0.0112517	0.725987	-0.461985
ILMN_2050255	UCKL1	0.21332	0.288493	5.53751e-05	0.0113442	0.829224	-0.270166
ILMN_1666156	MORF4L2	0.459091	0.584706	6.2032e-05	0.0123862	1.25576	0.328562
ILMN_1708782	MFAP3	0.325793	0.295684	6.29984e-05	0.0125264	1.15265	0.204959
ILMN_2155228	CRLF3	0.0524018	0.587543	6.3345e-05	0.0125426	1.20373	0.267512
ILMN_1658902	DEAF1	0.183404	0.325123	6.48714e-05	0.0125816	0.79506	-0.330864
ILMN_1677440	ATP6AP2	0.275262	0.140713	6.43479e-05	0.0125816	1.15784	0.211434
ILMN_1728761	ERBB2	0.67029	0.0518005	6.42109e-05	0.0125816	1.08965	0.12386
ILMN_1734483	BSDC1	0.0824008	0.234032	6.48401e-05	0.0125816	0.800273	-0.321436
ILMN_1796999	LOC728334	0.387284	0.273662	6.56692e-05	0.0126843	1.73004	0.790803
ILMN_1707506	YTHDC1	0.0664004	0.191943	6.65148e-05	0.0126987	0.847257	-0.239128
ILMN_1784300	TUBA4A	0.0512074	0.437183	6.67053e-05	0.0126987	1.6252	0.700619
ILMN_2185984	SASH1	0.0824389	0.899835	6.73663e-05	0.012699	2.54649	1.34851
ILMN_2326675	NR2C1	0.274048	0.590034	6.89047e-05	0.0128377	0.878397	-0.187055
ILMN_2354222	SPAG8	0.652182	0.299919	6.93762e-05	0.0128522	1.73313	0.793379
ILMN_1743103	SH3PXD2A	0.302056	0.558429	7.13544e-05	0.013088	1.83068	0.872381
ILMN_1777049	ZNF160	0.0579964	0.204996	7.386e-05	0.0133001	0.826544	-0.274836
ILMN_1792551	C1ORF175	0.913974	0.165799	7.41971e-05	0.0133001	1.06065	0.0849543
ILMN_2186137	RRAD	0.344176	0.0898198	7.3153e-05	0.0133001	1.42391	0.509853
ILMN_1684523	LOC648628	0.0894824	0.877557	7.49081e-05	0.0133266	1.05948	0.0833574
ILMN_1661998	METTL6	0.127948	0.0789746	7.59882e-05	0.0133535	1.09472	0.130565
ILMN_3212284	LOC645693	0.166811	0.0602053	7.58773e-05	0.0133535	1.19064	0.251733
ILMN_2333687	CD59	0.0958236	0.0720469	7.78294e-05	0.0135909	0.844748	-0.243407
ILMN_1685631	KIAA0892	0.605968	0.497704	7.82688e-05	0.0136173	0.81378	-0.297289
ILMN_2071937	ATP6V0E1	0.300762	0.583011	8.06296e-05	0.0139767	1.22824	0.296597
ILMN_1754400	AYP1P1	0.204084	0.622028	8.18087e-05	0.0140269	1.13778	0.186216
ILMN_1764483	PSG2	0.935485	0.217754	8.42447e-05	0.0143925	1.61798	0.694193
ILMN_2173004	RAB8B	0.268961	0.666944	8.54857e-05	0.0144998	1.45738	0.543375
ILMN_3200717	LOC643387	0.245019	0.116137	8.6021e-05	0.0145385	1.36256	0.446316
ILMN_1693669	WDR79	0.265829	0.677449	8.67303e-05	0.0145621	1.08626	0.119368
ILMN_2383435	PSMD10	0.181376	0.365206	8.78084e-05	0.0146832	1.28258	0.359051
ILMN_2278653	ZNF493	0.284346	0.152262	8.83058e-05	0.0147144	0.795412	-0.330226
ILMN_1799569	LOC440895	0.322443	0.662475	8.98344e-05	0.0148127	1.37414	0.45853
ILMN_1670809	NRM	0.196901	0.374993	9.20355e-05	0.014967	1.08141	0.112916
ILMN_1702858	ADHFE1	0.284856	0.188386	9.11599e-05	0.014967	0.742818	-0.42892
ILMN_1749210	BUD13	0.869354	0.225338	9.16473e-05	0.014967	0.9146	-0.128787
ILMN_1698491	MBD3	0.224865	0.42817	9.30083e-05	0.015022	0.782878	-0.35314
ILMN_1790228	FURIN	0.239617	0.201415	9.28436e-05	0.015022	0.673479	-0.570295
ILMN_2155719	NBPF10	0.0938071	0.301685	9.34388e-05	0.0150402	0.717754	-0.478438
ILMN_1695413	ZNF429	0.332773	0.965948	9.38111e-05	0.0150489	0.939155	-0.0905644
ILMN_2233454	SPTLC3	0.225371	0.879272	9.66775e-05	0.0153012	1.63701	0.711067
ILMN_1709919	PLP1	0.545264	0.263596	9.94212e-05	0.0153755	1.06048	0.0847228
ILMN_2227817	GSTA3	0.19194	0.26112	9.84657e-05	0.0153755	0.584094	-0.775727
ILMN_2279635	EIF4G2	0.460179	0.903747	9.82902e-05	0.0153755	1.28976	0.367099
ILMN_1791597	LOC441016	0.094242	0.211652	0.000100863	0.015447	1.06247	0.0874204
ILMN_1724406	INO80E	0.194715	0.155132	0.000102368	0.0155315	0.830525	-0.267904
ILMN_1741455	USP30	0.746427	0.266666	0.000102399	0.0155315	1.1086	0.148733
ILMN_1713397	NCCRP1	0.633674	0.598465	0.000103174	0.0155991	1.69981	0.765374
ILMN_1707734	NNAT	0.0636829	0.948489	0.000108528	0.0159996	1.73807	0.797488
ILMN_1731113	ZBTB43	0.110245	0.482476	0.000107661	0.0159996	0.846467	-0.240474
ILMN_1771962	GLI3	0.75516	0.18992	0.000108023	0.0159996	0.855313	-0.225476
ILMN_1733931	PDCD6	0.589527	0.115813	0.000109434	0.0160831	1.21279	0.278329
ILMN_1681304	PAN3	0.0631108	0.952619	0.000110163	0.0161401	0.786146	-0.34713
ILMN_1667476	LTBR	0.216411	0.0635918	0.000111481	0.0162326	0.779366	-0.359627
ILMN_2191568	TUSC4	0.0916623	0.0872054	0.000111294	0.0162326	1.20657	0.27091
ILMN_1671922	LOC286297	0.296101	0.949372	0.000112519	0.0162836	1.24776	0.319339
ILMN_1795937	VIL2	0.149002	0.0608411	0.000115445	0.0165552	1.22622	0.294222
ILMN_1836531	HS.209253	0.0561905	0.209044	0.000115237	0.0165552	1.07952	0.11039
ILMN_1740171	DUSP11	0.243298	0.510952	0.000118728	0.0169234	1.12196	0.166017
ILMN_1652366	NLRP7	0.113702	0.810219	0.000119913	0.017041	1.12833	0.174192
ILMN_2207505	LEP	0.0806812	0.716504	0.000120949	0.0171367	4.89091	2.2901
ILMN_1658504	CHKA	0.121684	0.231083	0.000122967	0.0172104	0.76671	-0.383248
ILMN_1802089	SYMPK	0.0937101	0.159615	0.000123651	0.0172104	0.708863	-0.496421
ILMN_1691926	HADH2	0.12433	0.567035	0.000124449	0.0172707	1.14504	0.195402
ILMN_1654118	BCL2L1	0.350026	0.149601	0.000125032	0.0173008	0.823625	-0.279941
ILMN_1775327	PKM2	0.0828301	0.788236	0.000125808	0.0173574	1.17734	0.235536
ILMN_2410783	GAA	0.527042	0.595662	0.000126855	0.0173599	0.799007	-0.323719
ILMN_1687583	CAV1	0.430975	0.629639	0.000128149	0.0174264	1.59471	0.673292
ILMN_1690829	AGER	0.828035	0.31642	0.000130251	0.0174354	0.93919	-0.0905118
ILMN_1757795	OR52K1	0.212427	0.590174	0.000129634	0.0174354	1.06698	0.0935279
ILMN_1763198	STAT6	0.0626867	0.922289	0.000130426	0.0174354	1.2202	0.287116
ILMN_2387328	C9ORF84	0.675202	0.119562	0.000129525	0.0174354	1.18714	0.247489
ILMN_1779258	LOC644774	0.285209	0.223481	0.000130859	0.0174441	1.27076	0.345692
ILMN_1742260	SSFA2	0.0643967	0.698343	0.000132345	0.0175433	1.37343	0.45778
ILMN_1733356	PREI3	0.737646	0.327875	0.000135926	0.0179677	1.18474	0.244565
ILMN_1654545	CPSF1	0.365035	0.188471	0.000137452	0.0179869	1.20546	0.269587
ILMN_1683827	VPS24	0.22037	0.0687154	0.000137972	0.0179869	1.28785	0.364969
ILMN_2147133	NBPF15	0.636673	0.244319	0.000137014	0.0179869	1.70872	0.772918
ILMN_1657011	LOC286208	0.595388	0.301857	0.000138415	0.0179951	0.743447	-0.427698
ILMN_1760855	OCRL	0.150855	0.496503	0.000139364	0.0180401	1.38045	0.465143
ILMN_1653134	TMEM188	0.450196	0.470596	0.000141173	0.018173	1.1698	0.226267
ILMN_1725881	LOC23117	0.367193	0.118045	0.000141703	0.018173	0.915191	-0.127855
ILMN_1731699	RAB15	0.285423	0.252762	0.000141423	0.018173	0.709905	-0.494302
ILMN_1654010	AGPAT3	0.329541	0.160909	0.000147491	0.0187707	0.951332	-0.0719792
ILMN_1815102	LCAT	0.148395	0.0619159	0.000146781	0.0187707	0.871736	-0.198036
ILMN_3289659	LOC645548	0.286925	0.252503	0.000149245	0.0188631	0.806278	-0.310651
ILMN_2380237	C1QTNF1	0.811769	0.193881	0.000154509	0.0192026	0.798244	-0.325098
ILMN_1664718	CYP51A1	0.539916	0.391408	0.000160286	0.0192573	1.1061	0.145478
ILMN_1699631	GATS	0.0642624	0.549867	0.000160746	0.0192573	0.816828	-0.291896
ILMN_1700915	BMI1	0.0931224	0.430069	0.000160103	0.0192573	1.19536	0.257442
ILMN_1710954	LOC283932	0.615861	0.0726308	0.000161167	0.0192573	0.55247	-0.856033
ILMN_1723735	KIAA0889	0.284169	0.0637052	0.000156785	0.0192573	0.937659	-0.0928645
ILMN_1726786	TNRC6B	0.658563	0.621325	0.000158504	0.0192573	0.864402	-0.210226
ILMN_1813350	HSD11B2	0.0946274	0.668936	0.000156791	0.0192573	0.588989	-0.763687
ILMN_2151281	GABARAPL1	0.677438	0.325527	0.000158835	0.0192573	0.649729	-0.622091
ILMN_2280816	CEMP1	0.295763	0.418196	0.000156194	0.0192573	1.06194	0.086706
ILMN_3308380	MIR200B	0.30142	0.306315	0.000159948	0.0192573	1.05413	0.0760483
ILMN_1713636	S100A6	0.13106	0.144529	0.000163337	0.0194211	1.41334	0.499107
ILMN_1750394	SLC39A6	0.26051	0.960056	0.000165841	0.0195714	1.51842	0.602572
ILMN_1760992	DPY19L2P2	0.33898	0.282101	0.00016578	0.0195714	0.888328	-0.170836
ILMN_1745034	SLC11A2	0.396091	0.836743	0.000167179	0.0196313	1.36572	0.449667
ILMN_1787762	HEATR1	0.107055	0.0768504	0.000166922	0.0196313	1.35795	0.441431
ILMN_2185665	PGAP1	0.119192	0.323566	0.000168827	0.0196783	0.908433	-0.138548
ILMN_3248412	LOC730387	0.423768	0.479406	0.000168769	0.0196783	0.904375	-0.145007
ILMN_1701724	C7ORF20	0.281352	0.214677	0.000170877	0.0198197	0.847542	-0.238643
ILMN_1684407	LOC440509	0.625951	0.938481	0.000171455	0.0198288	1.08307	0.115124
ILMN_1813344	C20ORF7	0.53447	0.375388	0.000172742	0.0198897	0.854712	-0.22649
ILMN_1744963	ERO1L	0.112468	0.943764	0.000175584	0.019974	1.49552	0.580647
ILMN_1771320	FLJ38717	0.24507	0.833566	0.000175268	0.019974	0.814007	-0.296888
ILMN_3236481	LOC100129086	0.0972258	0.294153	0.000175281	0.019974	1.38345	0.468266
ILMN_2412860	MCM4	0.341605	0.285575	0.000176212	0.0199974	0.857086	-0.222488
ILMN_2398847	ARHGAP17	0.427706	0.106615	0.000177559	0.0200459	0.720581	-0.472767
ILMN_2043615	C17ORF90	0.226544	0.128382	0.000181496	0.020353	1.16857	0.224744
ILMN_1813260	TIMM17B	0.496428	0.293103	0.000184677	0.0205853	1.16011	0.214259
ILMN_2092850	HPSE	0.232873	0.476996	0.000184956	0.0205853	1.59049	0.66947
ILMN_3213176	LOC728263	0.489444	0.783046	0.000185371	0.0205853	1.13509	0.182805
ILMN_3226495	LOC730173	0.219672	0.225937	0.000185424	0.0205853	0.761389	-0.393293
ILMN_2215061	ORC6L	0.341109	0.0794812	0.000188563	0.0208003	0.88246	-0.180397
ILMN_1758717	SUPT6H	0.136596	0.0638309	0.000192665	0.0210357	0.888929	-0.16986
ILMN_2261784	CCNY	0.126758	0.580783	0.000192626	0.0210357	1.28822	0.365381
ILMN_2368617	FKRP	0.553464	0.38728	0.000193695	0.0210718	0.74955	-0.415904
ILMN_1652246	KIAA0363	0.526635	0.182532	0.000194474	0.021108	1.09823	0.135184
ILMN_1815500	ITPR3	0.129392	0.761519	0.000196555	0.021179	1.73905	0.798296
ILMN_1754235	SLC35C2	0.564931	0.588575	0.000199984	0.0214599	0.818085	-0.289677
ILMN_1706275	C8ORF33	0.0621392	0.115724	0.000201848	0.0215622	1.16907	0.225358
ILMN_1660533	RPN1	0.393463	0.855734	0.000203816	0.0216746	1.18295	0.24239
ILMN_1676625	SS18L1	0.494672	0.322202	0.000203441	0.0216746	0.804752	-0.313383
ILMN_1720858	C6ORF115	0.48426	0.692716	0.000205173	0.02177	1.2151	0.281074
ILMN_1682081	RNF19B	0.625347	0.0750961	0.000207109	0.0219262	0.879904	-0.184582
ILMN_1750429	MKNK1	0.632992	0.140888	0.000211109	0.0222998	0.808794	-0.306155
ILMN_1667034	PDPR	0.591693	0.268254	0.000215783	0.0225502	0.770964	-0.375265
ILMN_1718866	C5ORF46	0.0779536	0.079939	0.000217469	0.0225502	1.0968	0.133304
ILMN_1786275	PAPOLG	0.131717	0.0541922	0.000218426	0.0225502	0.941797	-0.0865121
ILMN_2232430	NMD3	0.0937663	0.271802	0.000216655	0.0225502	1.21116	0.276389
ILMN_3225300	LOC728532	0.115402	0.530707	0.00021781	0.0225502	1.13765	0.186058
ILMN_1710027	PNMT	0.130593	0.482391	0.000221826	0.0226329	0.889425	-0.169056
ILMN_1756525	KLHL20	0.515238	0.600078	0.000222393	0.0226329	1.09692	0.133452
ILMN_1674522	HIGD1A	0.1497	0.228698	0.000231455	0.0231521	1.30491	0.383946
ILMN_1761896	LOC654335	0.264832	0.31835	0.000231924	0.0231521	0.91151	-0.13367
ILMN_1783226	SSR2	0.118252	0.64782	0.000232386	0.0231521	1.21125	0.276499
ILMN_1705183	MPO	0.308719	0.166791	0.000233707	0.0231666	0.920838	-0.11898
ILMN_1709630	CCDC107	0.22228	0.935148	0.000233641	0.0231666	1.08703	0.120392
ILMN_1760778	ENG	0.0730668	0.493481	0.000235001	0.023205	2.39517	1.26013
ILMN_2129505	CYBASC3	0.0756643	0.362571	0.000235393	0.023205	0.711656	-0.490748
ILMN_2390227	TBC1D9B	0.377489	0.438257	0.000236007	0.023205	0.884188	-0.177575
ILMN_3307874	AIM1L	0.451391	0.404476	0.000236351	0.023205	0.68775	-0.540044
ILMN_1692163	NSDHL	0.117425	0.713508	0.000237891	0.0233079	1.14482	0.195127
ILMN_1732049	DPM2	0.605517	0.647857	0.000238546	0.0233238	1.14845	0.199687
ILMN_1725678	GFRA1	0.219723	0.712709	0.000244183	0.0237767	1.08116	0.112583
ILMN_1767592	LOC649379	0.117375	0.981686	0.000247339	0.0239853	0.926569	-0.11003
ILMN_1758778	CEP110	0.381047	0.666384	0.000251008	0.0242345	1.11775	0.160596
ILMN_2215382	DDX51	0.221681	0.0989534	0.000251184	0.0242345	0.637875	-0.648655
ILMN_1728083	EIF4EBP2	0.168641	0.235979	0.000257881	0.0245054	1.17535	0.233088
ILMN_3255792	LOC100128505	0.270802	0.0995848	0.000260462	0.0246025	0.775235	-0.367294
ILMN_1810550	BAIAP3	0.385269	0.136687	0.00026106	0.0246099	1.0609	0.0852859
ILMN_1780060	FCN3	0.325812	0.354294	0.000261871	0.0246372	2.08097	1.05725
ILMN_1700628	DDX24	0.668299	0.214652	0.000262591	0.0246559	1.19871	0.261477
ILMN_1768363	BAP1	0.63533	0.450496	0.000264006	0.0246908	0.843431	-0.245659
ILMN_1667994	AMD1	0.159783	0.241944	0.000264939	0.0247292	1.49851	0.583529
ILMN_2082244	FOXK1	0.352603	0.821441	0.000268135	0.0248803	0.8296	-0.269513
ILMN_1683470	TMEM139	0.242481	0.139803	0.000269645	0.0249715	0.600643	-0.73542
ILMN_2409167	ANXA2	0.3197	0.47992	0.000270216	0.0249754	1.16233	0.21702
ILMN_1815306	AP2A1	0.309833	0.660724	0.000273386	0.0251701	0.844376	-0.244043
ILMN_1708529	PAPPA2	0.181528	0.912323	0.000276369	0.0253883	1.99179	0.994065
ILMN_1716359	SLC19A3	0.0579346	0.188071	0.000279463	0.0253883	0.726575	-0.460817
ILMN_1724946	SPINT1	0.484088	0.0791457	0.00028054	0.0253883	0.866009	-0.207547
ILMN_1729105	SYNE1	0.344556	0.754986	0.000280585	0.0253883	1.05159	0.0725757
ILMN_1737208	NTF5	0.0576354	0.628871	0.000278052	0.0253883	1.09938	0.136686
ILMN_1778242	CALM1	0.635573	0.354088	0.000281835	0.0254528	1.42963	0.515641
ILMN_2328224	MADD	0.55551	0.314222	0.00028379	0.0255644	0.905168	-0.143742
ILMN_3185495	LOC100128576	0.597105	0.223217	0.000284151	0.0255644	0.927988	-0.107822
ILMN_1801378	COQ3	0.382087	0.787435	0.000286968	0.0256786	1.12146	0.165383
ILMN_1700549	ERLIN2	0.485798	0.26369	0.000296179	0.0263956	1.18723	0.247604
ILMN_1652797	FAM174B	0.0523754	0.694865	0.000306013	0.0269673	1.23755	0.307487
ILMN_1698463	ILF3	0.688087	0.0925698	0.000304661	0.0269673	0.818084	-0.28968
ILMN_2094313	ZDHHC1	0.39436	0.562596	0.000305685	0.0269673	0.793892	-0.332986
ILMN_1757106	6-Mar	0.577253	0.0763248	0.000307329	0.0270329	0.708929	-0.496287
ILMN_1759598	DLX5	0.364982	0.501488	0.00030798	0.0270399	1.40992	0.495609
ILMN_1711490	ARHGAP26	0.413938	0.167215	0.000310144	0.0271795	0.896136	-0.158211
ILMN_3240038	LOC100132428	0.45425	0.0905804	0.000318005	0.0277656	0.917527	-0.124177
ILMN_3249188	HIST2H3D	0.21471	0.0760591	0.000324808	0.0282937	1.08159	0.113148
ILMN_2157277	AKR1D1	0.180848	0.201475	0.000330935	0.0286304	0.856821	-0.222934
ILMN_1732967	KIAA1949	0.160194	0.139675	0.000333464	0.0287966	1.23229	0.301339
ILMN_3224758	LOC92755	0.414543	0.0758945	0.000338586	0.0290797	1.08894	0.122919
ILMN_1717262	PROCR	0.490719	0.745405	0.000340355	0.0291259	2.0681	1.0483
ILMN_2289576	VWA1	0.0501344	0.82421	0.000339961	0.0291259	1.11605	0.158405
ILMN_1751161	COL7A1	0.0530412	0.486127	0.000343606	0.0293377	0.719771	-0.474391
ILMN_2175465	RSL24D1	0.16194	0.493382	0.000347557	0.0295286	1.14879	0.200118
ILMN_1659597	LOC649037	0.0819491	0.552124	0.00034948	0.0296387	2.30152	1.20259
ILMN_1765558	NPAS2	0.0683354	0.90654	0.000353409	0.0297454	0.835478	-0.259327
ILMN_1711270	SFRS14	0.172942	0.207048	0.000360894	0.0300741	0.780584	-0.357374
ILMN_1761858	MID1	0.123644	0.700021	0.000365907	0.0303786	1.34052	0.422789
ILMN_1690653	CDK2AP2	0.157978	0.206282	0.000368194	0.0304085	1.19854	0.261278
ILMN_1756767	EIF5B	0.185694	0.171546	0.000368167	0.0304085	1.17025	0.226818
ILMN_1666236	HMGA2	0.390961	0.980689	0.000373526	0.0306881	1.07596	0.10562
ILMN_2349600	BRD8	0.388366	0.446841	0.000382237	0.0312952	0.857742	-0.221384
ILMN_1669729	ERLIN2	0.193537	0.612132	0.000383074	0.0313096	1.17002	0.226528
ILMN_1793950	P704P	0.438933	0.188489	0.000385931	0.0313876	1.10337	0.141913
ILMN_1732577	TMEM216	0.307114	0.232673	0.000389759	0.0315832	1.18905	0.249807
ILMN_2128428	DAB2	0.320647	0.42103	0.00039305	0.031687	0.781429	-0.355813
ILMN_1799389	FBXL6	0.132076	0.636253	0.000394707	0.0317665	1.09726	0.133906
ILMN_1713491	VAMP2	0.0622519	0.132613	0.000396044	0.03182	0.663783	-0.591216
ILMN_1692575	SFRS8	0.170195	0.188179	0.000396903	0.0318299	0.868067	-0.204121
ILMN_1767475	CERK	0.0714495	0.196449	0.000397512	0.0318299	1.20322	0.266898
ILMN_2308689	AGBL5	0.354521	0.259728	0.000399781	0.0319575	0.843874	-0.2449
ILMN_3264112	LOC100129362	0.0708823	0.11553	0.000400526	0.0319631	0.649548	-0.622492
ILMN_1763749	GUCA2A	0.0950567	0.888733	0.000404329	0.0321041	1.62505	0.700486
ILMN_1787109	CLK2	0.320204	0.328381	0.000404087	0.0321041	0.873579	-0.194989
ILMN_1691916	KIAA1919	0.543035	0.822267	0.000410063	0.0323193	1.16034	0.214545
ILMN_1728163	CTDSP1	0.526281	0.325613	0.00041182	0.0323193	0.65971	-0.600096
ILMN_1782611	LOC643870	0.208014	0.682275	0.000408331	0.0323193	1.17858	0.237049
ILMN_1796339	PLEKHA2	0.0666161	0.521856	0.000410058	0.0323193	1.48703	0.572437
ILMN_2363621	RBBP8	0.595184	0.11159	0.000411562	0.0323193	1.12331	0.167758
ILMN_1672650	PKM2	0.0679804	0.208349	0.000414294	0.032406	1.12508	0.170024
ILMN_1738784	PPP2R5A	0.492283	0.379931	0.000416798	0.0325481	1.18328	0.242797
ILMN_2328433	NOP2	0.314548	0.949234	0.000417701	0.0325648	1.07264	0.101173
ILMN_1774272	ESRRA	0.28738	0.30922	0.00042618	0.0329252	0.798788	-0.324115
ILMN_1798581	MCM8	0.27041	0.204323	0.000426498	0.0329252	0.76377	-0.38879
ILMN_2402805	TRPC4AP	0.416548	0.123306	0.000425778	0.0329252	0.807556	-0.308366
ILMN_3238859	FAM120AOS	0.587187	0.738135	0.000425217	0.0329252	1.26804	0.342601
ILMN_1769859	PCDHB9	0.489776	0.10431	0.000432427	0.0332744	0.93844	-0.0916637
ILMN_1835210	LOC728103	0.325551	0.252414	0.000432015	0.0332744	1.51539	0.599686
ILMN_2198515	ARRDC3	0.116432	0.177808	0.000433272	0.0332853	1.30253	0.381319
ILMN_1745785	NR2F2	0.125411	0.546937	0.000434339	0.0333132	1.29626	0.37435
ILMN_1815012	EXOC7	0.150542	0.933064	0.000436592	0.0333778	0.821363	-0.283909
ILMN_3237507	LOC552889	0.320345	0.909004	0.000437332	0.0333804	0.90298	-0.147233
ILMN_1793628	SERPINA10	0.245315	0.440217	0.000439161	0.0334661	1.0635	0.0888196
ILMN_1699334	AATK	0.117425	0.701504	0.000440305	0.0334993	1.13835	0.186949
ILMN_3166596	ERCC-00154	0.881517	0.415309	0.000442039	0.0335772	1.04064	0.0574706
ILMN_1772743	PIGK	0.469099	0.295061	0.000442873	0.0335867	1.16669	0.222418
ILMN_1693394	BCKDK	0.0818412	0.327828	0.000448082	0.0338731	1.17211	0.229104
ILMN_1775444	FLJ12078	0.0767231	0.291703	0.000457075	0.0342249	0.82047	-0.285478
ILMN_3217450	LOC646057	0.848905	0.60823	0.000456439	0.0342249	1.06217	0.0870147
ILMN_3273065	LOC100130367	0.0794044	0.84565	0.000458719	0.0342938	0.845927	-0.241395
ILMN_1766204	GPHA2	0.12081	0.558469	0.000462733	0.0344849	1.06901	0.0962722
ILMN_1745415	BBX	0.173379	0.190122	0.000463835	0.0345127	0.804595	-0.313665
ILMN_1661799	HIGD1A	0.374031	0.173595	0.00046468	0.0345212	1.28126	0.357563
ILMN_1670718	C18ORF51	0.0702814	0.564148	0.000467331	0.0346095	1.05554	0.0779766
ILMN_1669032	PPIC	0.39383	0.15347	0.000468339	0.03463	1.35212	0.435223
ILMN_2329165	MYO1C	0.298708	0.729207	0.000469143	0.0346354	0.873287	-0.195473
ILMN_2380494	ANXA11	0.425405	0.0675627	0.000472927	0.0348061	0.839397	-0.252574
ILMN_1811592	ARHGAP21	0.303169	0.686021	0.000476501	0.0350147	0.805529	-0.311992
ILMN_1698516	SORCS3	0.0699755	0.362024	0.000482862	0.0353272	1.07988	0.110873
ILMN_1657149	C8ORF46	0.931254	0.49046	0.0004849	0.0353906	0.842664	-0.246971
ILMN_1718925	C14ORF49	0.236713	0.127013	0.000486065	0.0353906	1.06678	0.0932588
ILMN_1879556	HS.563991	0.0953202	0.934829	0.000486103	0.0353906	1.05543	0.0778249
ILMN_1754187	DMRTB1	0.252826	0.195457	0.000490097	0.035526	1.06934	0.0967169
ILMN_1782331	TDG	0.272693	0.0645891	0.000488974	0.035526	0.82591	-0.275943
ILMN_2359211	AP2A1	0.232606	0.239246	0.000490441	0.035526	0.855152	-0.225747
ILMN_3238001	LOC100132112	0.20038	0.0590852	0.000490966	0.035526	0.771223	-0.374781
ILMN_1655137	ZCCHC11	0.778415	0.304745	0.000493303	0.0356406	0.83106	-0.266975
ILMN_1691937	CSH1	0.825887	0.172715	0.000496867	0.0357459	0.695475	-0.523929
ILMN_1797005	PGLS	0.393987	0.122019	0.000496059	0.0357459	0.872813	-0.196255
ILMN_2246956	BCL2	0.307102	0.399302	0.000497027	0.0357459	0.768342	-0.380179
ILMN_2061452	ORC2L	0.10356	0.659226	0.000506375	0.0361981	0.891151	-0.166258
ILMN_1733930	PREB	0.750353	0.642383	0.000507941	0.0362007	0.815948	-0.293451
ILMN_1657701	TMEM137	0.3437	0.0603538	0.000510364	0.0363188	0.723213	-0.467507
ILMN_1657797	FIBP	0.206302	0.0639941	0.000512287	0.0363285	1.22868	0.297113
ILMN_1682232	MIER1	0.29946	0.0875007	0.000511676	0.0363285	1.13699	0.185219
ILMN_1678605	CDC123	0.165142	0.573783	0.000514016	0.0363599	1.12633	0.171629
ILMN_2070013	SLC25A15	0.0739672	0.504912	0.000516786	0.0363926	1.05678	0.079669
ILMN_2415748	WSB1	0.0946401	0.114404	0.000516493	0.0363926	0.747482	-0.419889
ILMN_1797534	RIOK1	0.126373	0.264112	0.000523695	0.0367463	1.14766	0.198695
ILMN_1656868	LOC23117	0.299604	0.161134	0.000530696	0.0370415	0.702587	-0.509251
ILMN_3250914	C18ORF2	0.337576	0.495272	0.000532322	0.0371003	0.878691	-0.186573
ILMN_1788315	SIN3B	0.310366	0.0947088	0.000533581	0.0371333	0.71994	-0.474052
ILMN_1656656	COX19	0.116763	0.729996	0.000541896	0.0371553	0.839635	-0.252166
ILMN_1681332	LOC646496	0.568317	0.122724	0.000539959	0.0371553	1.15495	0.207826
ILMN_1681628	ZNF277	0.23926	0.513396	0.000540863	0.0371553	1.14104	0.19035
ILMN_1724300	MASP1	0.317147	0.698101	0.000537333	0.0371553	0.957186	-0.0631289
ILMN_1767556	C10ORF10	0.572785	0.0881497	0.000542144	0.0371553	0.694318	-0.526333
ILMN_1806010	CUL9	0.0525034	0.813141	0.000542534	0.0371553	0.876694	-0.189855
ILMN_2042941	TMEM159	0.678534	0.227202	0.000540696	0.0371553	1.08901	0.123015
ILMN_2367782	STARD7	0.251127	0.105111	0.00053612	0.0371553	0.874088	-0.19415
ILMN_2371169	ZYX	0.11561	0.279461	0.000541116	0.0371553	1.15411	0.206785
ILMN_1737314	BCL6	0.35666	0.784179	0.000547196	0.0373496	1.85251	0.889478
ILMN_1745851	LOC389676	0.509916	0.0521899	0.000548527	0.0373496	1.07706	0.1071
ILMN_1752591	LEPROTL1	0.138335	0.145467	0.000547781	0.0373496	1.54725	0.629708
ILMN_1693287	POMP	0.859026	0.292944	0.000554411	0.0376864	1.1987	0.261468
ILMN_1727099	FLJ37201	0.118999	0.18337	0.000555067	0.0376864	0.928462	-0.107085
ILMN_3251560	TMEM167A	0.124918	0.0662706	0.000560648	0.0379564	1.21942	0.286191
ILMN_1726666	GPX3	0.0678474	0.428451	0.000565628	0.0380451	1.52274	0.606674
ILMN_1743836	MXRA7	0.103391	0.611031	0.000567234	0.0380451	1.43602	0.522073
ILMN_1747759	WSB1	0.351692	0.317986	0.00056839	0.0380451	0.762118	-0.391913
ILMN_2122511	CCBE1	0.0651522	0.172333	0.00056336	0.0380451	0.567947	-0.816171
ILMN_2204876	FLVCR2	0.11434	0.40805	0.000567866	0.0380451	1.29709	0.375273
ILMN_2405254	GRB7	0.406668	0.168742	0.000565761	0.0380451	0.774567	-0.368538
ILMN_1770412	AHCYL1	0.737699	0.783394	0.000571142	0.0381754	0.862094	-0.214082
ILMN_2164978	PDP2	0.215652	0.814519	0.000573667	0.0382361	0.950338	-0.0734869
ILMN_1751234	C1GALT1C1	0.166948	0.510554	0.000576987	0.0383494	1.15491	0.207776
ILMN_1785635	BRD3	0.19164	0.700529	0.000578944	0.0384255	0.876122	-0.190796
ILMN_1754842	DLGAP4	0.0686246	0.67019	0.000583812	0.0385324	0.817318	-0.29103
ILMN_2349771	FCN3	0.084524	0.993055	0.000582623	0.0385324	1.26383	0.337805
ILMN_1672504	PDXK	0.205342	0.157998	0.000587877	0.0387466	0.781343	-0.355973
ILMN_2389376	WDR23	0.371066	0.114971	0.000590533	0.0388676	0.840312	-0.251003
ILMN_2139761	LIMCH1	0.457555	0.427214	0.0005944	0.0390136	1.52963	0.613181
ILMN_1792910	MNT	0.171546	0.381149	0.000602467	0.0394337	0.838605	-0.253936
ILMN_1659027	SLC2A1	0.0941294	0.414649	0.000607365	0.0396994	1.32101	0.401646
ILMN_2194852	FLJ46309	0.56345	0.0736809	0.00060917	0.0397624	0.658339	-0.603098
ILMN_1773497	UCMA	0.0849466	0.936724	0.000613171	0.0398068	1.06965	0.0971343
ILMN_1787330	OR8G2	0.702961	0.440241	0.000612571	0.0398068	1.04392	0.0620053
ILMN_1679912	DPH3	0.132064	0.282043	0.000617872	0.0398715	1.20954	0.274456
ILMN_1718046	ARNT2	0.0875722	0.758059	0.000626007	0.0398715	1.39372	0.478942
ILMN_1733511	GOLGA3	0.663101	0.234668	0.00062257	0.0398715	0.798675	-0.32432
ILMN_1769013	ASGR1	0.29631	0.361943	0.000619024	0.0398715	1.11002	0.150591
ILMN_1776685	LOC387683	0.56263	0.529559	0.000622965	0.0398715	1.08447	0.116984
ILMN_2291644	SIRT5	0.801967	0.387466	0.00062583	0.0398715	0.88335	-0.178942
ILMN_1710863	GATAD1	0.226716	0.688667	0.000629042	0.0399572	0.895701	-0.158912
ILMN_3237966	FBXL11	0.4315	0.0954721	0.000631547	0.0400626	0.857001	-0.222631
ILMN_1710427	VPS37B	0.285757	0.494992	0.000633169	0.0401117	0.834665	-0.26073
ILMN_1801833	ARHGAP24	0.568126	0.0658211	0.000636329	0.040258	1.30962	0.389144
ILMN_1680952	LOC651102	0.0715471	0.667801	0.000641837	0.0404748	0.86162	-0.214876
ILMN_1796349	SMPDL3A	0.759358	0.989219	0.000641723	0.0404748	0.776358	-0.365207
ILMN_1704672	OBFC2B	0.284554	0.998127	0.000653	0.0409297	1.07344	0.102246
ILMN_3288659	LOC391592	0.404018	0.845648	0.000652184	0.0409297	1.05918	0.082949
ILMN_3251317	RER1	0.19206	0.861126	0.000654885	0.0409936	0.803197	-0.316174
ILMN_1769705	LOC440093	0.323885	0.839007	0.000658989	0.0411416	1.22545	0.293308
ILMN_1733811	JUP	0.178138	0.396503	0.000663531	0.0412068	1.24958	0.321438
ILMN_1738622	NDNL2	0.645211	0.132748	0.000663154	0.0412068	0.90973	-0.13649
ILMN_2045911	FBXO28	0.601945	0.224761	0.000663204	0.0412068	1.15373	0.2063
ILMN_2086143	CCR4	0.0636474	0.436009	0.000664387	0.0412068	0.944264	-0.0827384
ILMN_2198393	KATNA1	0.176812	0.442021	0.000672606	0.0416075	1.12969	0.175921
ILMN_1651330	KCNG4	0.383233	0.243494	0.000679414	0.0419375	1.0526	0.0739613
ILMN_1657744	C15ORF17	0.266229	0.117332	0.000683258	0.0419375	1.12392	0.168539
ILMN_1810467	PPP2R1A	0.138427	0.55441	0.000682789	0.0419375	0.899404	-0.152959
ILMN_2364022	SLC16A3	0.549996	0.655074	0.000682215	0.0419375	1.3303	0.411754
ILMN_3291253	LOC100133234	0.173632	0.584551	0.000682747	0.0419375	0.924679	-0.112975
ILMN_1770329	RABGGTA	0.0936034	0.973855	0.00068512	0.0419973	1.0649	0.0907143
ILMN_1673023	EP400	0.155509	0.576218	0.000688517	0.0420292	0.844283	-0.244202
ILMN_2174081	ZNF133	0.828304	0.340457	0.000689193	0.0420292	0.90902	-0.137617
ILMN_1768798	SPAG9	0.417476	0.376979	0.000695458	0.0423023	1.09772	0.134512
ILMN_1805910	MIER3	0.323323	0.890679	0.000694674	0.0423023	1.06774	0.0945659
ILMN_3195198	KRT17P3	0.581548	0.121061	0.000697783	0.0423892	1.17443	0.231963
ILMN_1737433	RARG	0.386232	0.28416	0.000700024	0.0424708	1.06258	0.0875722
ILMN_1656233	LOC389517	0.24549	0.082526	0.000702739	0.0425265	0.803646	-0.315368
ILMN_1767113	AOX1	0.0626887	0.531146	0.000702736	0.0425265	1.34545	0.428094
ILMN_1758663	OR5AR1	0.206068	0.769455	0.000705766	0.0425818	1.19386	0.255628
ILMN_1804150	HIBADH	0.248357	0.722515	0.000707242	0.0425818	0.825738	-0.276245
ILMN_2049642	RPA1	0.626959	0.809453	0.000707251	0.0425818	1.24405	0.315041
ILMN_1681260	LOC643272	0.527963	0.172774	0.000708869	0.0426249	0.925078	-0.112353
ILMN_2313889	ZNF682	0.485828	0.143863	0.000711313	0.0427176	0.569127	-0.813177
ILMN_1797903	ZNF544	0.309344	0.759086	0.000721682	0.0432429	0.873304	-0.195443
ILMN_2129161	LRRC32	0.110456	0.426793	0.000722801	0.0432429	1.53069	0.614179
ILMN_1898453	HS.22689	0.303154	0.899094	0.000724523	0.0432912	0.741347	-0.431779
ILMN_1794666	TSSK1B	0.698458	0.97699	0.000726935	0.0433551	1.057	0.0799804
ILMN_1806487	FAM109B	0.343138	0.707904	0.000727425	0.0433551	0.838196	-0.25464
ILMN_3262849	LOC100128510	0.0909507	0.201467	0.000732088	0.0435781	0.584337	-0.775129
ILMN_1671263	CACNA1H	0.228021	0.290845	0.000739672	0.0439191	1.14798	0.199102
ILMN_1700248	WDR86	0.0741781	0.139277	0.000743148	0.044015	1.29001	0.367381
ILMN_1771223	PADI2	0.192409	0.460887	0.000752359	0.044316	0.940946	-0.0878163
ILMN_2375992	SPINT1	0.131159	0.111556	0.00075322	0.044316	0.778865	-0.360556
ILMN_3238183	BMS1P5	0.0682888	0.0983991	0.000752333	0.044316	0.652311	-0.616368
ILMN_1742432	COBRA1	0.141281	0.427244	0.000757092	0.0443467	0.866347	-0.206983
ILMN_1894166	HS.579365	0.118418	0.204393	0.000757182	0.0443467	1.06001	0.0840785
ILMN_3273154	C20ORF56	0.227963	0.857731	0.000759203	0.0444101	0.947127	-0.07837
ILMN_1663751	CYCSL1	0.408714	0.331975	0.000765936	0.0446099	1.22639	0.294421
ILMN_2393144	ARL6IP4	0.328328	0.0520779	0.000766389	0.0446099	0.855069	-0.225888
ILMN_1669273	PPT1	0.59413	0.412187	0.000769056	0.0446552	1.23854	0.308645
ILMN_1672940	ZNF562	0.206292	0.583113	0.000776927	0.0448919	0.816059	-0.293255
ILMN_1870671	HS.576374	0.481156	0.348778	0.000776615	0.0448919	0.925539	-0.111635
ILMN_3239361	LOC100133298	0.311313	0.0845523	0.000779628	0.0448993	0.794701	-0.331516
ILMN_1782292	LAMP1	0.141545	0.610753	0.000786368	0.0451618	1.18144	0.240548
ILMN_1677800	SGTA	0.112212	0.194892	0.000792113	0.0452808	0.767271	-0.382192
ILMN_1769319	CNBP	0.301774	0.510186	0.000790514	0.0452808	1.2083	0.272981
ILMN_1652594	ACTR5	0.444918	0.119506	0.00079598	0.0454381	1.10626	0.145685
ILMN_1672662	SLC20A1	0.260371	0.858949	0.000799849	0.045549	0.708459	-0.497244
ILMN_1788931	DOCK8	0.35963	0.242078	0.000802041	0.0455738	0.616761	-0.697217
ILMN_1654319	HAPLN3	0.0834192	0.796982	0.000805922	0.045675	1.10715	0.146847
ILMN_3184950	LOC100129623	0.134698	0.562884	0.000812382	0.0458216	1.05891	0.0825862
ILMN_1696099	ALDH4A1	0.096884	0.24854	0.00082232	0.0462406	0.773263	-0.370969
ILMN_1659929	TCF1	0.313333	0.569068	0.000827744	0.0463282	1.05699	0.0799588
ILMN_1722522	CCNT2	0.068626	0.645192	0.000827076	0.0463282	0.873377	-0.195324
ILMN_1735292	ENKUR	0.755795	0.768204	0.000827637	0.0463282	0.933686	-0.0989912
ILMN_1832879	HS.171171	0.132761	0.615579	0.000828216	0.0463282	0.552937	-0.854813
ILMN_1799139	PLOD2	0.237316	0.149548	0.000829222	0.0463297	1.11151	0.152526
ILMN_1674533	TRPV6	0.167395	0.134871	0.00083078	0.046362	0.749243	-0.416493
ILMN_1654318	PTPN23	0.440762	0.657261	0.000832903	0.0463712	0.887503	-0.172175
ILMN_1862217	HS.532698	0.268858	0.945478	0.000834591	0.0464105	1.16713	0.222969
ILMN_3236112	TP53TG1	0.719883	0.875838	0.0008469	0.0469296	1.0623	0.0871872
ILMN_3264549	LOC100128974	0.124548	0.844248	0.000849596	0.0470239	0.907567	-0.139924
ILMN_1786347	TNPO1	0.710083	0.0519489	0.000851006	0.0470469	0.76597	-0.384639
ILMN_1661194	CLDN14	0.329383	0.0511108	0.00085654	0.0472425	1.25596	0.328793
ILMN_2279844	LCK	0.698579	0.17185	0.000859442	0.0472855	1.07302	0.101678
ILMN_2311518	TROVE2	0.124331	0.257452	0.000860183	0.0472855	0.813286	-0.298165
ILMN_3297455	LOC729082	0.272446	0.561929	0.000860317	0.0472855	1.14339	0.193313
ILMN_3267162	LOC100128386	0.251399	0.903237	0.000864369	0.0473432	0.877029	-0.189304
ILMN_1664773	C11ORF49	0.327628	0.432679	0.000881777	0.0474557	1.05305	0.0745787
ILMN_1671039	GALNT3	0.143886	0.116652	0.000895081	0.0474557	0.752737	-0.409782
ILMN_1698038	FAM188B	0.13134	0.358888	0.000868535	0.0474557	1.09197	0.126935
ILMN_1713759	UBE2J1	0.342719	0.982217	0.000874473	0.0474557	0.893062	-0.163168
ILMN_1719290	CRYZL1	0.119481	0.0688851	0.000882063	0.0474557	0.819798	-0.286659
ILMN_1727360	MAOB	0.0562756	0.92444	0.000893047	0.0474557	1.09798	0.13485
ILMN_1737255	C22ORF36	0.224979	0.600932	0.000879402	0.0474557	0.897313	-0.156316
ILMN_1752027	UBE3B	0.900593	0.134426	0.000887311	0.0474557	0.835791	-0.258787
ILMN_1760493	LIMS2	0.0968877	0.753454	0.000876094	0.0474557	1.16806	0.224113
ILMN_1792508	TMEM59	0.0686523	0.056566	0.000871112	0.0474557	1.11703	0.15967
ILMN_1800160	NR0B1	0.610454	0.0766941	0.000892699	0.0474557	1.06626	0.0925632
ILMN_2138765	PLIN2	0.274455	0.270511	0.00089479	0.0474557	1.83311	0.87429
ILMN_2146418	CRIM1	0.387449	0.84686	0.000875429	0.0474557	1.43169	0.517722
ILMN_2362556	TBX20	0.119478	0.832179	0.000880671	0.0474557	1.05252	0.0738426
ILMN_2363966	PTPN5	0.56583	0.0549016	0.000889308	0.0474557	1.0654	0.0914012
ILMN_3243945	C13ORF37	0.0680305	0.90045	0.000885612	0.0474557	1.14645	0.197175
ILMN_3280402	LOC100132510	0.121125	0.958819	0.000886711	0.0474557	1.48382	0.569312
ILMN_3305508	LOC728779	0.218315	0.215156	0.000895504	0.0474557	0.680077	-0.556231
ILMN_1914034	HS.538804	0.136552	0.456249	0.000907144	0.0479745	1.06169	0.086366
ILMN_3287244	LOC728138	0.384463	0.0728785	0.000907321	0.0479745	1.28102	0.357289
ILMN_1690342	LTA4H	0.512782	0.408422	0.000911373	0.0481148	1.209	0.273817
ILMN_1712822	LOC644704	0.109265	0.683845	0.000912071	0.0481148	0.940043	-0.0892006
ILMN_1755123	GBA	0.063273	0.601309	0.000913026	0.0481148	1.64267	0.716042
ILMN_1655414	TNFSF14	0.329566	0.205163	0.000922255	0.0482497	1.06245	0.0873992
ILMN_1671374	C19ORF53	0.612191	0.26651	0.000923809	0.0482497	1.12688	0.172332
ILMN_1701918	KLHDC9	0.241946	0.285625	0.00092072	0.0482497	0.865322	-0.208691
ILMN_1706779	LIG1	0.227124	0.923531	0.000925737	0.0482497	0.867333	-0.205343
ILMN_1772233	CENTD2	0.402684	0.18691	0.000926801	0.0482497	0.884865	-0.176471
ILMN_1777296	ACTB	0.374096	0.284022	0.000920369	0.0482497	1.25448	0.327087
ILMN_1664010	ELF1	0.149702	0.781059	0.000936281	0.0486362	1.15001	0.201646
ILMN_1750205	ZNF409	0.677575	0.372998	0.000947953	0.0488671	0.930384	-0.104102
ILMN_2066020	TCEB1	0.202669	0.483551	0.000942884	0.0488671	1.1541	0.206763
ILMN_1753101	VTCN1	0.113298	0.780539	0.000950327	0.0488829	1.12015	0.163688
ILMN_1696311	IMPAD1	0.368053	0.671422	0.000951377	0.0488839	1.17521	0.232916
ILMN_1658717	DEPDC5	0.225227	0.537405	0.000958295	0.0489459	0.882475	-0.180372
ILMN_1687202	LOC643012	0.0735271	0.296022	0.00095879	0.0489459	1.23491	0.304405
ILMN_1718621	TSPAN32	0.387302	0.372074	0.000956674	0.0489459	1.08535	0.118157
ILMN_1739840	LRRC8A	0.223454	0.282088	0.000964606	0.0490529	1.34218	0.424581
ILMN_1760556	C1ORF63	0.105894	0.735373	0.000965033	0.0490529	0.830983	-0.267108
ILMN_1657191	KRTAP10-5	0.143726	0.936878	0.00096751	0.049126	0.93436	-0.0979493
ILMN_2362902	RASSF5	0.233198	0.639375	0.000970102	0.0492048	1.13447	0.182014
ILMN_1786718	NDUFV1	0.704206	0.893017	0.000973415	0.0492592	0.842848	-0.246656
ILMN_1654966	SCARA3	0.604738	0.978879	0.000983408	0.0496668	0.891008	-0.16649
ILMN_1676632	DISC1	0.186109	0.974203	0.00098956	0.049669	0.898336	-0.154673
ILMN_1735065	LOC643998	0.0974972	0.592682	0.000989749	0.049669	1.10893	0.149166
ILMN_1762990	KIAA0141	0.318211	0.137992	0.000984876	0.049669	0.877743	-0.18813
ILMN_1753275	DENND1A	0.23901	0.35731	0.000996135	0.04986	0.862319	-0.213707
ILMN_1795856	LOC644935	0.422433	0.843398	0.000996715	0.04986	1.11056	0.151285
ILMN_1712865	SHE	0.756485	0.698746	0.00099807	0.0498751	1.09944	0.136773
ILMN_1658289	WDR54	0.184111	0.148915	0.00101595	0.0498904	1.21972	0.286554
ILMN_1668634	FBXW7	0.080349	0.312135	0.00101572	0.0498904	1.16145	0.215922
ILMN_1696468	LOC644544	0.372321	0.730982	0.00101041	0.0498904	1.20303	0.266669
ILMN_1712357	HNRPK	0.491916	0.106101	0.00100811	0.0498904	1.22894	0.297416
ILMN_1722634	NUCB1	0.612936	0.143814	0.00101136	0.0498904	1.17385	0.231249
ILMN_1740265	ACOT7	0.372749	0.556948	0.00101946	0.0498904	1.1769	0.23499
ILMN_1805395	LTBP3	0.224358	0.0658885	0.00101239	0.0498904	0.831693	-0.265878
ILMN_1813374	C19ORF28	0.51531	0.885726	0.00100752	0.0498904	0.738435	-0.437458
ILMN_2206098	ATG10	0.349178	0.0967605	0.00101678	0.0498904	0.895836	-0.158694
ILMN_2285802	SEC14L1	0.0537537	0.595795	0.00101391	0.0498904	1.1843	0.244038
ILMN_3239388	LOC100133950	0.528796	0.127484	0.0010153	0.0498904	0.725558	-0.462838
ILMN_3246292	LOC647099	0.285208	0.185117	0.00101751	0.0498904	1.12289	0.167215
ILMN_3309739	MIRLET7D	0.475034	0.419805	0.00101615	0.0498904	0.910061	-0.135965
ILMN_1652459	LOC654161	0.0631469	0.139901	0.00102387	0.04994	1.11391	0.155639
ILMN_1880983	HS.60257	0.665872	0.234473	0.00102378	0.04994	0.680023	-0.556344
ILMN_2301722	PDE8B	0.0870292	0.216266	0.00102422	0.04994	1.40031	0.485749
ILMN_2251114	4-Sep	0.0958011	0.0607035	0.00102637	0.0499702	1.06409	0.0896189
