# Supplementary material for: Data-Mining Approach on Transcriptomics and Methylomics Placental Analysis Highlights Genes in Fetal Growth Restriction
Source: Front Genet. 2020 Jan 9;10:1292. doi: 10.3389/fgene.2019.01292 (PMC6962302; doi:10.3389/fgene.2019.01292)
Supplement: Supplementary file 3 [file Table_3.xlsx]

## Sheet: Feuil1
Probe ID	Gene symbol	Omics	IUGR prediction importance	Prematurity importance	Birth weight importance	Head circumference importance
ILMN_1709919	PLP1	Trancriptomics	57.0916	100	24.1487	50.0783
cg08416870	HLA-E	Methylomics	55.7891	29.7519	47.6489	33.5405
ILMN_1767475	CERK	Trancriptomics	100	7.27796	4.83249	43.9787
ILMN_1737208	NTF5	Trancriptomics	6.10833	67.5353	34.3913	41.2751
ILMN_1694041	PDCL	Trancriptomics	1.83962	13.466	37.5955	96.0448
ILMN_1687583	CAV1	Trancriptomics	47.6533	-12.6203	29.3737	75.0593
ILMN_1753101	VTCN1	Trancriptomics	7.56581	4.09813	27.681	100
ILMN_2227817	GSTA3	Trancriptomics	36.32	1.77922	62.3249	36.0953
ILMN_1750051	FLJ39827	Trancriptomics	47.9503	15.1914	12.7492	56.3363
cg19612574	MAPK8	Methylomics	-1.59771	91.9136	24.6541	15.3721
cg16216311	SEMA3B	Methylomics	1.97356	19.5563	74.7343	27.9495
ILMN_1745851	LOC389676	Trancriptomics	2.98749	11.0427	49.1868	57.4527
ILMN_2215061	ORC6L	Trancriptomics	13.0984	17.4939	85.7847	-3.36324
ILMN_1664718	CYP51A1	Trancriptomics	3.40199	-6.33213	69.3901	43.6595
cg17397548	?	Methylomics	5.67138	12.6155	65.7643	25.3607
ILMN_2099277	HTRA4	Trancriptomics	14.6627	56.6575	22.2218	13.787
ILMN_2232430	NMD3	Trancriptomics	-20.1942	10.1346	100	15.953
ILMN_2291644	SIRT5	Trancriptomics	4.60696	-6.07072	59.3747	46.7483
ILMN_3237977	AVL9	Trancriptomics	-13.034	33.6153	57.02	22.5778
ILMN_1760778	ENG	Trancriptomics	15.0394	14.8368	7.88526	60.0449
cg01225850	GNL1	Methylomics	-0.708527	84.0308	12.5261	1.64405
cg10590292	BIN2	Methylomics	0.098887	75.1183	4.18836	17.6654
ILMN_1664773	C11ORF49	Trancriptomics	-14.6251	4.68722	87.0303	19.4997
cg19314866	CAPN2	Methylomics	4.24945	76.0764	8.1561	6.52332
cg04134235	FAM49A	Methylomics	-7.88069	10.0762	32.5982	60.107
cg16450683	TAS2R4	Methylomics	-6.34052	17.4723	29.3318	53.2965
ILMN_1760493	LIMS2	Trancriptomics	-1.50457	22.8739	12.1702	58.8468
ILMN_1782611	LOC643870	Trancriptomics	40.0501	-18.9254	59.1236	11.6366
ILMN_2409167	ANXA2	Trancriptomics	-13.0239	75.0189	6.02668	20.7899
ILMN_1654318	PTPN23	Trancriptomics	-1.3697	4.79106	56.5435	28.8224
ILMN_2041236	GARNL4	Trancriptomics	20.1922	-4.8675	53.9043	17.9932
cg11027221	UNC93B1	Methylomics	4.50846	1.09474	28.229	53.0972
cg26558111	DTX2	Methylomics	-17.344	7.01554	44.0634	52.1187
cg00310391	C7orf31	Methylomics	-3.7639	66.9953	20.4507	1.04808
ILMN_1772834	LPIN3	Trancriptomics	13.0418	54.3727	13.3535	2.94245
ILMN_1786275	PAPOLG	Trancriptomics	-16.2057	66.4408	16.2113	17.2013
cg13045310	BAI3	Methylomics	11.8492	50.672	9.89365	10.7405
cg16920191	KIAA1530	Methylomics	1.06037	71.5154	3.27703	5.6979
cg19674091	IDH2	Methylomics	15.9351	0.31288	53.6978	10.4896
ILMN_2386982	PRKCZ	Trancriptomics	21.6164	4.20706	-1.05424	54.4571
ILMN_1797813	SUZ12	Trancriptomics	0.322596	0.968388	61.3479	13.7869
cg05250061	WWC2	Methylomics	11.2655	0.174287	12.9772	51.7196
ILMN_1655137	ZCCHC11	Trancriptomics	2.38284	-13.8069	60.8421	24.5169
ILMN_3225300	LOC728532	Trancriptomics	-1.58585	18.8424	5.82193	50.7495
cg19961980	?	Methylomics	-0.242473	7.22681	12.4273	50.3865
ILMN_1796339	PLEKHA2	Trancriptomics	0.64614	9.07577	9.39426	50.5613
ILMN_1807972	MICAL1	Trancriptomics	1.2296	-0.532838	4.17607	63.1704
cg11206634	SFT2D3	Methylomics	2.23412	-3.57232	10.1427	58.5235
cg15183092	ATG9B	Methylomics	-18.3631	2.099	26.7157	56.7538
cg04409618	CTBP1	Methylomics	-3.66237	-6.47054	9.40462	64.5447
ILMN_2082244	FOXK1	Trancriptomics	-10.3059	1.15318	50.7825	20.0703
cg20100936	CRKL	Methylomics	-8.87978	15.1617	57.773	-3.14858
cg04480129	MAST4	Methylomics	-7.76815	59.2694	17.4466	-8.13367
ILMN_1894166	HS.579365	Trancriptomics	10.7674	59.0938	-4.25505	-7.52451
cg16372051	HSPA1B	Methylomics	-23.1054	4.14871	11.682	64.5947
cg27459530	KLHDC4	Methylomics	-22.0919	3.07739	50.1743	24.9925
cg04133502	?	Methylomics	-5.88748	58.1137	9.60036	-7.26485
cg04739149	C3orf26	Methylomics	0.394185	70.7355	-12.767	-4.80945
ILMN_1776685	LOC387683	Trancriptomics	2.68409	52.237	-1.86283	-2.5784
ILMN_1713759	UBE2J1	Trancriptomics	7.76158	54.8232	-25.4044	10.2114
cg17963193	ANO4	Methylomics	-6.82868	57.8591	-3.29513	-5.20282
ILMN_1713397	NCCRP1	Trancriptomics	10.2441	54.3107	-5.50893	-18.0953
ILMN_1726786	TNRC6B	Trancriptomics	-14.7917	-10.2389	58.6475	6.98339
ILMN_1676632	DISC1	Trancriptomics	-16.7829	-20.0043	60.6425	15.6041
ILMN_2371169	ZYX	Trancriptomics	-18.6511	-12.148	59.7375	-10.774
